# Supplementary material for: Accurate genome-wide phasing from IBD data
Source: BMC Bioinformatics. 2022 Nov 23;23:502. doi: 10.1186/s12859-022-05066-2 (PMC9686111; doi:10.1186/s12859-022-05066-2)
Supplement: Supplementary file 2 — Additional file 2. Supplementary Data Tables. [file 12859_2022_5066_MOESM2_ESM.xls]

## Sheet: Phase Per Individual IBDPhase
#individual	global.phase.error	phase.flip.rate	proportion.in.1cM.correct.runs	mean.correct.run.length.cM
1	0.0219537	0.00233701	0.992161	12.2009
2	0.0175586	0.0027534	0.989929	10.6711
3	0.0133556	0.00264584	0.990539	11.0776
4	0.00553077	0.00198609	0.992276	14.2426
5	0.00852436	0.00184557	0.993546	15.5779
6	0.125121	0.00462971	0.983549	6.57146
7	0.0045115	0.00161579	0.994073	17.4472
8	0.0129876	0.00185152	0.993611	15.3046
9	0.00420831	0.00128389	0.994334	21.0208
10	0.0274522	0.00154419	0.99319	18.08
11	0.0631338	0.00649521	0.976269	4.71547
12	0.00775586	0.00196115	0.991497	14.3599
13	0.00264964	0.00187644	0.993925	15.7893
14	0.0487463	0.00461261	0.981145	6.59631
15	0.0202795	0.00260646	0.988215	11.2927
16	0.00124458	0.000450934	0.998367	48.4645
17	0.0561295	0.00343779	0.984863	8.63724
18	0.140811	0.00144287	0.996038	19.2787
19	0.142631	0.00351938	0.98387	8.61591
20	0.047652	0.00397923	0.983248	7.50418
21	0.0255454	0.00366478	0.987102	8.13391
22	0.0126057	0.00343713	0.986125	8.51084
23	0.0595806	0.00201783	0.992716	14.301
24	0.00209119	0.000900123	0.996502	28.8384
25	0.0193342	0.00333971	0.986864	8.90165
26	0.0217794	0.0035966	0.986743	8.34796
27	0.00165949	0.000838865	0.996961	30.6092
28	0.00317416	0.00108728	0.995243	23.9003
29	0.0113742	0.00376829	0.985594	7.63555
30	0.0276282	0.00482372	0.978113	5.59206
31	0.0745629	0.00469214	0.979412	6.40265
32	0.0345296	0.00205512	0.992591	14.0138
33	0.00351407	0.00160056	0.993049	17.3604
34	0.0484873	0.00618659	0.977131	4.94957
35	0.00646641	0.00133663	0.993283	20.5262
36	0.00409044	0.00326732	0.990523	8.49014
37	0.0368923	0.00200316	0.992231	14.2426
38	0.00939562	0.00352109	0.989723	8.49014
39	0.00587222	0.00240842	0.992087	12.0742
40	0.00915417	0.00206853	0.99193	13.9578
41	0.020236	0.0044026	0.98454	6.71047
42	0.00968668	0.00180524	0.991389	15.372
43	0.0172259	0.00237693	0.992464	12.418
44	0.0238245	0.00122313	0.995497	21.809
45	0.00465889	0.00119878	0.996158	22.6587
46	0.0305027	0.0024283	0.991529	11.9912
47	0.0126958	0.0038775	0.985516	7.84145
48	0.0170926	0.00331406	0.985338	8.9473
49	0.0229411	0.00316585	0.984996	9.40551
50	0.439988	0.0157714	0.910606	1.97814
51	0.0688933	0.00238248	0.990342	12.2009
52	0.127773	0.00309614	0.985793	9.66605
53	0.0725306	0.00392033	0.982993	7.66911
54	0.0799076	0.00671049	0.972122	4.59138
55	0.0181916	0.00197908	0.991816	14.1847
56	0.0612014	0.002364	0.991047	12.3302
57	0.0132406	0.00430903	0.987556	6.93727
58	0.00918045	0.00103913	0.996149	25.4704
59	0.0116629	0.00198594	0.991442	14.4192
60	0.0409984	0.00353995	0.986022	8.42861
61	0.471202	0.0127425	0.93589	2.36092
62	0.037985	0.0046691	0.981068	6.47392
63	0.00292325	0.00196071	0.994515	14.4192
64	0.0263308	0.00466396	0.984215	6.41442
65	0.0706624	0.00583874	0.980369	5.23155
66	0.0224852	0.00241718	0.989238	12.0326
67	0.015656	0.00173659	0.993741	16.0804
68	0.0183156	0.00353475	0.98595	8.44902
69	0.0117555	0.00165887	0.99233	16.8572
70	0.0630954	0.0035905	0.981472	8.3082
71	0.0193578	0.00400691	0.986278	7.39289
72	0.026513	0.00474832	0.979969	6.3676
73	0.00626942	0.00202413	0.992857	14.0703
74	0.0550774	0.00277633	0.98905	10.5421
75	0.0262369	0.00156719	0.994618	17.8033
76	0.0179195	0.000922192	0.996533	28.1407
77	0.024194	0.00394227	0.985544	7.47205
78	0.0277507	0.00436456	0.98184	6.90979
79	0.0643821	0.00614914	0.97145	4.7091
80	0.0116078	0.00191968	0.991821	14.7858
81	0.00395802	0.00155075	0.99425	17.9868
82	0.0104041	0.00270202	0.991346	10.8032
83	0.0586797	0.00322716	0.987363	9.25582
84	0.00349619	0.00138579	0.993304	19.9397
85	0.399716	0.00638227	0.972755	4.77352
86	0.166729	0.00417026	0.984084	7.23951
87	0.066657	0.0042943	0.985058	7.04938
88	0.00550371	0.000738632	0.997194	33.5524
89	0.0331206	0.00338867	0.985399	8.76745
90	0.00247551	0.000920498	0.996921	27.9156
91	0.0410678	0.00364099	0.982418	8.24928
92	0.0180108	0.00285958	0.988409	10.3544
93	0.0377794	0.0033858	0.985848	8.83404
94	0.0863282	0.00558274	0.976418	5.47794
95	0.00700607	0.00223462	0.993843	13.1182
96	0.0638975	0.00938041	0.957617	3.15501
97	0.0207993	0.0027075	0.988823	10.7699
98	0.0250335	0.00342276	0.984399	8.76745
99	0.453463	0.00746235	0.96481	4.086
100	0.00293234	0.0012375	0.994536	21.809
101	0.00772711	0.00131299	0.993834	20.5262
102	0.00298056	0.000889582	0.99751	29.3231
103	0.00629182	0.00150713	0.993731	18.5609
104	0.0203841	0.00373544	0.985088	7.93056
105	0.0153513	0.00188775	0.99333	14.9122
106	0.0549299	0.00335768	0.987793	8.90165
107	0.0304966	0.00689996	0.971564	4.42262
108	0.146174	0.00276345	0.987971	10.6386
109	0.025159	0.00277077	0.989659	10.4474
110	0.0296201	0.00702215	0.970829	4.20922
111	0.0131222	0.00464634	0.983061	6.33293
112	0.0045026	0.00184607	0.993454	15.372
113	0.115541	0.00541726	0.979813	5.61004
114	0.126509	0.00740619	0.970406	4.19405
115	0.00676379	0.00210034	0.992503	13.525
116	0.470574	0.0037255	0.98612	8.00332
117	0.0792374	0.00265732	0.989849	11.1129
118	0.0124457	0.00284522	0.987803	9.80181
119	0.0143286	0.00147261	0.993672	18.8619
120	0.0775239	0.00161452	0.993191	17.3604
121	0.0147301	0.00201514	0.993219	14.0703
122	0.0108824	0.00173973	0.992816	16.3058
123	0.0707946	0.0117886	0.935977	2.61774
124	0.131683	0.00318201	0.987014	9.33007
125	0.00531549	0.00112286	0.996529	23.9003
126	0.0247701	0.00452812	0.977978	5.71104
127	0.0434779	0.0053475	0.980558	5.70171
128	0.00969979	0.00277264	0.989747	10.4163
129	0.0435777	0.00413551	0.981866	7.33077
130	0.00383702	0.00163412	0.994563	17.1894
131	0.00793756	0.00192024	0.992021	14.6002
132	0.00508828	0.000902177	0.996792	28.602
133	0.00523284	0.00142631	0.993503	19.4941
134	0.00706314	0.00201804	0.993374	13.847
135	0.0856525	0.00292419	0.988777	10.1143
136	0.0148218	0.00301264	0.989254	9.7199
137	0.00709397	0.00223411	0.991468	12.7819
138	0.0685067	0.00929511	0.957772	3.37144
139	0.0946095	0.00753309	0.966566	4.10523
140	0.0165754	0.00178737	0.991946	15.6477
141	0.042066	0.00246078	0.991458	11.749
142	0.00550454	0.00406544	0.987943	7.3617
143	0.0437954	0.00303434	0.986393	9.7199
144	0.00311236	0.00070571	0.996668	34.8945
145	0.257598	0.00421287	0.984934	7.33077
146	0.0468425	0.0036237	0.981899	7.17993
147	0.0185129	0.00361797	0.985298	8.22982
148	0.0444143	0.0016106	0.993941	17.5349
149	0.00692174	0.000979912	0.995319	26.4352
150	0.122257	0.00507678	0.980011	5.95469
151	0.111024	0.00514819	0.978309	5.95469
152	0.00189524	0.000974694	0.99562	26.8419
153	0.0435127	0.0038584	0.983775	7.73713
154	0.136704	0.00348176	0.986254	8.51084
155	0.00423473	0.000982097	0.99559	26.637
156	0.0163837	0.0037857	0.987889	7.87685
157	0.0422382	0.00550287	0.975051	5.36013
158	0.0182467	0.00198745	0.991183	14.3599
159	0.0101198	0.00321193	0.983937	9.01666
160	0.135196	0.00461505	0.979408	6.3676
161	0.145772	0.00761751	0.965155	4.00166
162	0.363499	0.00233357	0.991928	12.1583
163	0.0227183	0.00313913	0.985227	9.38023
164	0.0501083	0.00289209	0.986175	10.233
165	0.0292223	0.00630369	0.973966	4.69011
166	0.00761031	0.00183511	0.99343	15.44
167	0.0820072	0.00371907	0.982391	7.96677
168	0.0239735	0.00413154	0.982225	7.07798
169	0.0254787	0.00492673	0.98091	6.12183
170	0.0323635	0.000708492	0.99747	34.8945
171	0.0265308	0.00625141	0.97807	4.54355
172	0.00768635	0.00163999	0.99437	17.1051
173	0.0132753	0.00120767	0.995975	22.5126
174	0.19778	0.0054949	0.973936	5.51255
175	0.0123084	0.00204848	0.993279	13.6841
176	0.329412	0.00302162	0.98795	9.94144
177	0.0239107	0.00415838	0.984761	7.23951
178	0.0210767	0.00175263	0.992729	16.1548
179	0.0221304	0.00221845	0.991358	13.0203
180	0.00695755	0.00168746	0.993265	16.0804
181	0.0191832	0.00324487	0.985548	9.06349
182	0.00312489	0.000878591	0.996554	29.3231
183	0.00481859	0.00118226	0.995396	22.6587
184	0.00688426	0.00217112	0.992797	13.3185
185	0.00303157	0.00184152	0.993779	14.9122
186	0.0125525	0.00276458	0.987588	10.5421
187	0.0177523	0.00153781	0.993694	18.08
188	0.0414536	0.00475061	0.978322	6.08978
189	0.0620716	0.00314699	0.987554	9.43093
190	0.00172821	0.00128279	0.99533	21.0208
191	0.00381778	0.00157885	0.992548	17.5349
192	0.108774	0.0037678	0.985738	8.02171
193	0.0133279	0.00216987	0.992607	13.0203
194	0.00602055	0.001186	0.995871	22.8068
195	0.00245262	0.00143299	0.995427	19.6036
196	0.0142479	0.00359073	0.984582	8.15291
197	0.13463	0.00668852	0.970169	4.49092
198	0.0531968	0.00379718	0.981936	7.91257
199	0.0211222	0.00326328	0.989173	8.99342
200	0.00292363	0.00263917	0.991002	9.80181
201	0.00772585	0.00324186	0.988223	8.9473
202	0.00816079	0.00212779	0.990995	12.8762
203	0.059582	0.00242674	0.989934	12.0326
204	0.00696558	0.00261209	0.991012	11.1484
205	0.00927157	0.00113068	0.995263	23.7377
206	0.0166442	0.00213959	0.992326	13.3185
207	0.00427526	0.00113946	0.995513	23.7377
208	0.0283976	0.00281109	0.98864	10.7038
209	0.0102402	0.00285963	0.988273	10.3544
210	0.0724299	0.00388196	0.982781	7.77159
211	0.0449006	0.00253304	0.988473	11.5163
212	0.310071	0.0160319	0.906762	1.90784
213	0.0200981	0.00120829	0.994462	22.8068
214	0.00426088	0.00110801	0.995217	24.0651
215	0.00438235	0.00172034	0.993342	16.4596
216	0.0897976	0.00343349	0.986688	8.72361
217	0.0764101	0.00392008	0.983925	7.63555
218	0.0122351	0.00302058	0.989809	9.74705
219	0.140233	0.00651504	0.971589	4.73466
220	0.0103249	0.00238616	0.990964	12.2437
221	0.00848016	0.00216515	0.992481	13.3185
222	0.0345813	0.00361634	0.985254	8.26883
223	0.0129021	0.00359243	0.987328	8.28847
224	0.0695758	0.00797995	0.960315	3.72804
225	0.0370969	0.000956245	0.99673	27.05
226	0.00968354	0.00204198	0.992564	14.1273
227	0.0358103	0.0038133	0.985619	7.94862
228	0.00415181	0.00128944	0.995175	21.4076
229	0.106315	0.00963099	0.957696	3.16647
230	0.00378244	0.00215351	0.992825	13.6306
231	0.000915469	0.000489459	0.998867	45.9138
232	0.0426087	0.00227355	0.991362	12.7819
233	0.00340505	0.00103992	0.994559	25.8477
234	0.0317429	0.00336197	0.985318	8.92441
235	0.00992654	0.00239172	0.992111	12.1161
236	0.0354951	0.00198971	0.993601	14.1847
237	0.0718308	0.00297186	0.986517	10.1143
238	0.0224095	0.00158057	0.992784	17.8033
239	0.112464	0.00373128	0.982948	8.0402
240	0.00753982	0.00167752	0.992268	16.7762
241	0.134299	0.00434339	0.98209	6.99288
242	0.00235629	0.00109303	0.995777	24.2323
243	0.00322788	0.00124775	0.993956	21.809
244	0.00409018	0.00177873	0.994292	15.9335
245	0.00381932	0.000861842	0.996798	29.8243
246	0.00384037	0.00215201	0.993588	13.0203
247	0.00763146	0.00098093	0.995685	26.637
248	0.00189109	0.00122471	0.996456	22.0851
249	0.0111255	0.00245933	0.992272	11.8286
250	0.272451	0.00306714	0.988194	9.35508
251	0.00971591	0.00212842	0.988805	13.3695
252	0.00931602	0.00171728	0.993248	16.23
253	0.103575	0.00824002	0.957732	3.68474
254	0.0309678	0.00203232	0.992442	14.2426
255	0.0111842	0.00354136	0.9877	8.42861
256	0.00419299	0.00215975	0.992111	13.3695
257	0.174278	0.00417385	0.982471	7.16519
258	0.00244342	0.00168605	0.994261	16.6959
259	0.0199434	0.00302367	0.98718	9.94144
260	0.0255098	0.00357984	0.986597	8.49014
261	0.0152814	0.00300443	0.986938	9.74705
262	0.0169978	0.00170796	0.993045	16.6164
263	0.0238427	0.00344434	0.9867	8.55256
264	0.0132412	0.00505669	0.980408	5.77723
265	0.00845714	0.00224019	0.990319	12.4623
266	0.0973576	0.00513465	0.979532	5.7204
267	0.00218936	0.00155896	0.99557	17.0217
268	0.010746	0.00261438	0.990287	11.1841
269	0.063703	0.0023393	0.991801	12.418
270	0.0121654	0.00365231	0.987906	8.11499
271	0.00403066	0.00398568	0.98875	7.50418
272	0.00626993	0.00118242	0.994598	20.0543
273	0.0179076	0.00330065	0.987265	8.92441
274	0.00195611	0.00085523	0.997415	30.0814
275	0.0380191	0.00237904	0.992273	12.3302
276	0.0289242	0.00523433	0.975699	5.79642
277	0.00148118	0.00121187	0.995948	22.2258
278	0.0451752	0.00394839	0.983968	7.48808
279	0.0334082	0.00163632	0.994318	17.2745
280	0.0130953	0.00189748	0.990191	14.8487
281	0.463921	0.0140529	0.927957	2.2397
282	0.0222016	0.0012494	0.995332	21.6736
283	0.0265499	0.00368502	0.988101	7.985
284	0.40886	0.00690538	0.97351	4.45651
285	0.00862234	0.00566012	0.976175	5.42682
286	0.0678942	0.00359949	0.987249	8.28847
287	0.0700839	0.00287932	0.987207	9.94144
288	0.0183126	0.00212492	0.991808	13.6841
289	0.00362257	0.00176623	0.993119	16.0066
290	0.470851	0.00486282	0.981009	6.31003
291	0.00470257	0.000809532	0.996648	31.4364
292	0.0129771	0.00291561	0.988173	10.0271
293	0.110997	0.0054191	0.978742	5.61907
294	0.00159059	0.000921817	0.996868	28.1407
295	0.018361	0.00412149	0.982685	7.3154
296	0.0132771	0.00102909	0.996365	26.0406
297	0.0296321	0.00326818	0.988337	9.15865
298	0.11569	0.00196394	0.992919	14.0703
299	0.0039955	0.00238657	0.992745	12.0742
300	0.0359442	0.0028588	0.990057	10.1733
301	0.0414396	0.00241012	0.990514	12.0326
302	0.0101099	0.00209076	0.992577	13.7923
303	0.0123627	0.00136645	0.992567	20.5262
304	0.269331	0.00791403	0.968521	3.90318
305	0.00837722	0.00174334	0.992937	16.4596
306	0.0642425	0.00473615	0.978233	6.42623
307	0.00235879	0.00118833	0.996661	22.5126
308	0.0358681	0.0011962	0.994335	22.5126
309	0.00160007	0.00140114	0.995567	18.9644
310	0.0535846	0.00311119	0.989165	9.50803
311	0.0455689	0.00464529	0.97938	6.49804
312	0.0099956	0.0023688	0.989964	12.2009
313	0.00418056	0.0016904	0.992227	16.7762
314	0.0590917	0.00127761	0.995704	21.6736
315	0.0601952	0.00830763	0.962641	3.59737
316	0.0124813	0.0011005	0.994991	24.0651
317	0.0953559	0.0044121	0.983052	6.88254
318	0.0420657	0.00178237	0.993658	15.8611
319	0.00378781	0.00251612	0.992319	11.6704
320	0.00910694	0.0019896	0.992003	14.4192
321	0.0034577	0.00203287	0.994079	14.1847
322	0.0017707	0.00103738	0.99618	25.2858
323	0.0154073	0.00608967	0.981258	4.73466
324	0.0287556	0.00254645	0.989437	11.6704
325	0.371442	0.00408369	0.984697	7.45608
326	0.0445071	0.00417033	0.982238	7.09237
327	0.474846	0.00161781	0.994254	16.7762
328	0.0195106	0.00178517	0.991974	15.8611
329	0.0141495	0.00179221	0.994492	15.7182
330	0.00335519	0.00129734	0.996022	20.8949
331	0.0420237	0.00508198	0.979661	5.98533
332	0.0088272	0.00185174	0.991818	15.3046
333	0.0317386	0.0041866	0.985218	7.19473
334	0.0356025	0.00222741	0.990921	12.9719
335	0.00300938	0.00113544	0.995935	24.0651
336	0.33339	0.0113806	0.938155	2.70081
337	0.0249223	0.00127247	0.994019	21.5398
338	0.0335683	0.00432319	0.983633	7.00692
339	0.212991	0.00536117	0.976935	5.71104
340	0.00460033	0.00130009	0.995755	21.1482
341	0.0383088	0.00131201	0.99467	20.7705
342	0.00495394	0.00134697	0.994806	20.4061
343	0.0628134	0.0064322	0.965767	4.75401
344	0.0400417	0.00407637	0.983572	7.45608
345	0.297723	0.0158412	0.930919	2.043
346	0.0461437	0.00729992	0.97123	4.14916
347	0.0129402	0.0022486	0.989973	12.3302
348	0.116348	0.0107924	0.948649	2.80728
349	0.0392044	0.00296921	0.987326	9.94144
350	0.0176981	0.00192787	0.99171	14.9762
351	0.0314334	0.00686978	0.970307	4.49671
352	0.00606044	0.00200819	0.992982	14.1847
353	0.00287037	0.000761154	0.996068	33.2328
354	0.026725	0.00303198	0.988661	9.80181
355	0.118869	0.00378361	0.984704	7.89467
356	0.449116	0.00761867	0.962225	4.00166
357	0.0774444	0.00201266	0.992135	13.6306
358	0.0680235	0.00360161	0.984271	8.3082
359	0.0059808	0.00166634	0.992848	16.8572
360	0.0167941	0.00192299	0.990206	15.0407
361	0.00815062	0.00276216	0.991277	10.6711
362	0.0190864	0.00312547	0.986673	9.23134
363	0.033122	0.00283671	0.987664	10.3544
364	0.0152858	0.00255673	0.989471	11.5163
365	0.0660967	0.00690242	0.969267	4.40031
366	0.0574049	0.00427397	0.984684	7.04938
367	0.00755848	0.00195525	0.992829	14.6615
368	0.0601428	0.00414122	0.985383	7.28485
369	0.0798761	0.00442045	0.984284	6.84205
370	0.00263432	0.00137946	0.995217	19.7144
371	0.0227498	0.00199354	0.99319	14.3599
372	0.0043778	0.00125862	0.995689	21.809
373	0.00781035	0.00108299	0.996878	24.9246
374	0.0703073	0.00609849	0.978848	4.96365
375	0.00178962	0.00156366	0.996411	17.8946
376	0.00279739	0.000883867	0.997016	29.3231
377	0.00366943	0.0018562	0.993713	14.6615
378	0.0356873	0.00222426	0.994041	12.9719
379	0.00199895	0.000705512	0.997196	34.8945
380	0.0482357	0.00373028	0.98382	8.172
381	0.00225215	0.00167378	0.996034	16.3824
382	0.00191369	0.000920736	0.997402	28.1407
383	0.0346768	0.00535701	0.977929	5.64635
384	0.00301769	0.000745333	0.996051	33.5524
385	0.0462686	0.00940571	0.965293	3.24902
386	0.00476539	0.00201681	0.993016	14.0703
387	0.0173015	0.00272312	0.989608	10.9387
388	0.0468053	0.0038537	0.98389	7.78894
389	0.0426491	0.00322396	0.986964	9.28044
390	0.0497168	0.00298893	0.984468	9.82942
391	0.0233339	0.00226334	0.991344	12.7352
392	0.0487112	0.00163627	0.993244	17.4472
393	0.084154	0.00979481	0.961022	3.09074
394	0.136174	0.0084571	0.96573	3.61601
395	0.0139429	0.00106627	0.995631	24.9246
396	0.0474302	0.00151537	0.99582	18.4627
397	0.0014826	0.00106927	0.9977	24.7478
398	0.0407421	0.00332181	0.988827	8.99342
399	0.00448216	0.00181949	0.99324	15.372
400	0.00770946	0.00289549	0.990525	10.0271
401	0.063375	0.00626703	0.974447	5.06451
402	0.487731	0.00414064	0.984038	7.23951
403	0.0572629	0.00378485	0.985716	7.94862
404	0.0496436	0.0087976	0.960595	3.34238
405	0.0531726	0.0040653	0.98417	7.3617
406	0.111984	0.00328106	0.986955	8.9473
407	0.045357	0.00203688	0.989881	14.1847
408	0.00280442	0.0013447	0.993643	20.0543
409	0.0025712	0.00233988	0.992761	12.2437
410	0.0992506	0.00143225	0.994212	19.7144
411	0.00598431	0.00241709	0.989641	11.9912
412	0.0101967	0.00186713	0.991817	15.3046
413	0.0169813	0.00124297	0.993777	21.6736
414	0.0607159	0.00580391	0.979878	4.69011
415	0.0675313	0.00359925	0.984754	8.34796
416	0.0113514	0.00228072	0.990298	12.2868
417	0.00764154	0.00306662	0.986854	8.9473
418	0.0173409	0.00251095	0.990859	11.6704
419	0.00313943	0.00124495	0.994397	21.809
420	0.100943	0.00369891	0.985138	8.00332
421	0.00263694	0.000582996	0.997369	40.1086
422	0.0145929	0.00318108	0.987905	9.40551
423	0.00162777	0.000800396	0.997344	31.4364
424	0.085137	0.00516466	0.978328	5.77723
425	0.261259	0.00845426	0.961426	3.68863
426	0.209804	0.00508804	0.979845	6.01629
427	0.00724428	0.00158073	0.993475	17.7129
428	0.0431427	0.00105072	0.996742	25.2858
429	0.00678334	0.00216162	0.991165	13.3695
430	0.00778035	0.00131357	0.995892	21.1482
431	0.0437365	0.00441248	0.979081	6.68476
432	0.0431496	0.00782809	0.959063	3.76018
433	0.00765991	0.00140098	0.995408	19.8264
434	0.0181234	0.00196595	0.991347	12.9719
435	0.0103098	0.00187452	0.993048	15.1715
436	0.0882581	0.00867261	0.961531	3.46519
437	0.127869	0.00489986	0.977454	6.11111
438	0.00397267	0.00183144	0.99264	15.6477
439	0.0521016	0.00406823	0.982515	7.22452
440	0.0291955	0.00143973	0.993567	19.3858
441	0.00784669	0.00146786	0.995247	18.9644
442	0.0261345	0.00570273	0.979559	5.27107
443	0.0171396	0.00285968	0.987547	10.5421
444	0.0154574	0.00521156	0.978354	5.7204
445	0.0168461	0.00313477	0.985505	9.30519
446	0.00395871	0.00245744	0.990658	11.749
447	0.0271369	0.00141216	0.995209	19.4941
448	0.0516747	0.00587502	0.979587	5.22372
449	0.0246185	0.00466138	0.979718	6.3676
450	0.00416296	0.00115436	0.996328	23.4191
451	0.00213212	0.000930544	0.996631	27.9156
452	0.0253147	0.00191106	0.991151	14.9762
453	0.0532896	0.0023248	0.991125	12.507
454	0.0486596	0.00387085	0.984815	7.70297
455	0.00276185	0.000963015	0.996461	27.2613
456	0.0384221	0.00303236	0.988961	9.88511
457	0.20658	0.0149348	0.915639	1.97479
458	0.00580025	0.00187729	0.991995	14.2426
459	0.0354379	0.00244306	0.991265	11.9912
460	0.0472278	0.0036957	0.979781	8.0402
461	0.00409127	0.00186832	0.993959	14.6615
462	0.0352691	0.00206981	0.992494	14.0703
463	0.323733	0.011741	0.928946	2.33877
464	0.00615175	0.00174975	0.994716	16.4596
465	0.0628055	0.00417068	0.982383	7.25456
466	0.121446	0.00356878	0.984951	8.26883
467	0.00486501	0.00202029	0.993084	14.2426
468	0.0132551	0.00309589	0.989868	9.6128
469	0.1649	0.00416796	0.982044	7.3001
470	0.0162561	0.00308353	0.986955	9.58639
471	0.167353	0.00986848	0.956429	3.16934
472	0.00387838	0.00172272	0.993612	16.3824
473	0.0394503	0.00452664	0.981935	6.65925
474	0.00220386	0.000864259	0.995989	28.602
475	0.00241387	0.0006103	0.997666	39.2073
476	0.0223712	0.00280907	0.987878	10.6711
477	0.0186795	0.00211191	0.992902	13.738
478	0.0249671	0.00182976	0.993274	15.7182
479	0.0964654	0.00561731	0.977341	5.44375
480	0.0801074	0.00305928	0.987631	9.77436
481	0.103677	0.00662839	0.973423	4.67128
482	0.00682546	0.00477428	0.983724	6.20898
483	0.0889059	0.00880327	0.95957	3.4549
484	0.0136192	0.00427235	0.985784	7.03517
485	0.00643814	0.000732428	0.996469	33.8781
486	0.00376656	0.00107223	0.995631	25.1039
487	0.0101568	0.00155433	0.994221	17.8033
488	0.0079668	0.00155832	0.994527	18.2693
489	0.0584913	0.00530763	0.979863	5.6739
490	0.0230027	0.00320336	0.986501	9.28044
491	0.072634	0.00342802	0.988195	8.74548
492	0.01339	0.00147073	0.994401	18.8619
493	0.0046756	0.00152839	0.99333	18.2693
494	0.00349097	0.00124807	0.994186	21.809
495	0.00143877	0.000947266	0.996122	27.2613
496	0.0274604	0.00161532	0.992217	17.5349
497	0.0101304	0.00141206	0.993783	19.7144
498	0.0182788	0.000840405	0.996436	30.6092
499	0.0134958	0.00133668	0.994687	20.8949
500	0.00321803	0.00109685	0.995877	24.4017
501	0.00575186	0.00132597	0.99527	20.5262
502	0.102389	0.00721881	0.970056	4.27105
503	0.0491116	0.00289911	0.989395	10.2631
504	0.0282462	0.00134506	0.995421	20.4061
505	0.015171	0.00399378	0.984659	7.52036
506	0.00152644	0.000895754	0.996446	29.0787
507	0.0772009	0.0104825	0.953266	2.87908
508	0.00184761	0.000797008	0.997481	31.7222
509	0.0176152	0.00411736	0.982323	7.23951
510	0.0212131	0.00301107	0.988205	9.82942
511	0.013777	0.00331402	0.985571	8.92441
512	0.00122299	0.000552611	0.998292	42.0415
513	0.00866188	0.00171612	0.991723	16.4596
514	0.18251	0.0040614	0.981482	7.40859
515	0.296399	0.00694145	0.969991	4.38924
516	0.0106944	0.00192299	0.9913	14.9122
517	0.0287502	0.004987	0.983394	5.93443
518	0.0302024	0.00266625	0.990895	11.0776
519	0.0118418	0.00129016	0.995884	21.5398
520	0.0165687	0.00104177	0.996701	25.4704
521	0.0281759	0.00122105	0.994959	22.5126
522	0.0596394	0.00590687	0.976763	5.17722
523	0.0018913	0.0013212	0.995878	20.7705
524	0.0881048	0.00450164	0.981775	6.84205
525	0.00532826	0.00136622	0.99444	20.2875
526	0.0221929	0.00119297	0.994118	22.8068
527	0.0368732	0.00697937	0.972082	4.32934
528	0.0143659	0.00527939	0.982226	5.55644
529	0.00821266	0.00123553	0.994612	22.0851
530	0.0618044	0.00922441	0.954008	3.35847
531	0.435868	0.00551501	0.978822	5.55644
532	0.00668279	0.00155872	0.991775	17.8033
533	0.0289928	0.00569598	0.977442	5.3274
534	0.145621	0.00755081	0.970797	4.09559
535	0.137034	0.0053703	0.975556	5.7204
536	0.462492	0.0171971	0.900249	1.82598
537	0.101645	0.00494072	0.982936	6.12183
538	0.0139958	0.00311218	0.987588	9.48219
539	0.0171431	0.00142255	0.993724	19.4941
540	0.00793701	0.000780987	0.996384	32.3097
541	0.123562	0.0039792	0.984735	7.50418
542	0.0232389	0.00328485	0.987901	9.0871
543	0.0417126	0.00189561	0.993852	15.1715
544	0.00324715	0.00116474	0.995124	22.6587
545	0.00656985	0.00224758	0.991401	12.9719
546	0.00444866	0.00182601	0.993007	15.44
547	0.100414	0.00408182	0.983623	7.3462
548	0.0109689	0.00195387	0.991626	14.7234
549	0.131573	0.00554183	0.976904	5.5388
550	0.067898	0.00317365	0.987068	9.38023
551	0.0206169	0.00263788	0.990115	11.0776
552	0.0308077	0.00258402	0.988994	9.77436
553	0.0031031	0.001965	0.99365	14.3599
554	0.0535299	0.00290152	0.987174	10.1143
555	0.0107293	0.00131398	0.994915	20.8949
556	0.0788485	0.00552327	0.97299	5.49519
557	0.217356	0.0019614	0.992974	14.8487
558	0.0335201	0.00368035	0.985424	8.11499
559	0.0309014	0.00495893	0.977107	6.0686
560	0.0562799	0.00563973	0.980055	5.39327
561	0.0046925	0.000985516	0.997078	26.637
562	0.00161086	0.000655266	0.997793	37.1218
563	0.0134986	0.00246319	0.989543	11.6704
564	0.00433339	0.00199028	0.992906	14.4192
565	0.0083401	0.00240896	0.990826	12.2009
566	0.00237783	0.00106497	0.995164	25.2858
567	0.00335349	0.000888767	0.995993	29.3231
568	0.00986011	0.00300908	0.989288	9.74705
569	0.296993	0.00499955	0.978104	6.07917
570	0.0438373	0.00345012	0.986633	8.65867
571	0.0148493	0.00235326	0.99177	12.4623
572	0.021334	0.00312684	0.989056	9.38023
573	0.07588	0.00602067	0.974433	4.98492
574	0.0394873	0.00426939	0.983498	7.1505
575	0.416677	0.00323949	0.988238	9.0871
576	0.383887	0.0143301	0.921572	2.1687
577	0.0135769	0.00227047	0.992889	12.9719
578	0.0251871	0.00123243	0.99632	22.2258
579	0.00532915	0.00197838	0.993642	14.301
580	0.009574	0.00241587	0.989479	11.9502
581	0.0999965	0.00986653	0.950173	3.01855
582	0.0117849	0.00176953	0.993394	15.9335
583	0.0031474	0.00116004	0.995018	23.1089
584	0.209348	0.00197288	0.994052	14.8487
585	0.0815176	0.00299784	0.986282	9.96984
586	0.00514717	0.00179071	0.99419	15.7893
587	0.033239	0.00295477	0.987695	9.82942
588	0.0108337	0.00249733	0.988958	11.6315
589	0.0468188	0.00238261	0.990444	12.2437
590	0.00624979	0.00186893	0.994063	14.5394
591	0.0106734	0.00195542	0.990669	14.6615
592	0.0528008	0.00573143	0.97413	5.27107
593	0.373868	0.00122529	0.995405	22.2258
594	0.119909	0.00426783	0.984645	7.10681
595	0.0145396	0.00179489	0.993076	15.7893
596	0.014586	0.00445514	0.985587	6.5468
597	0.0115258	0.00151559	0.992892	18.4627
598	0.0398953	0.00440832	0.982459	6.95109
599	0.0477796	0.00212596	0.992117	13.6306
600	0.0320081	0.00366855	0.986728	8.26883
601	0.00300913	0.00134035	0.995179	20.1702
602	0.0194603	0.00280582	0.98983	10.4788
603	0.0164403	0.00239964	0.989792	12.2868
604	0.0306554	0.00195789	0.994083	14.6615
605	0.0403637	0.00466989	0.98161	6.32146
606	0.00383397	0.00156648	0.992768	17.1894
607	0.00612427	0.00141191	0.993958	19.4941
608	0.0180351	0.00454005	0.981191	6.58386
609	0.0119328	0.00226114	0.993497	12.552
610	0.00671285	0.00111134	0.995503	23.9003
611	0.0977721	0.00441661	0.984033	6.74941
612	0.0141765	0.00144473	0.99481	19.1728
613	0.0454368	0.00403661	0.980803	7.47205
614	0.0123381	0.00243338	0.990429	11.9502
615	0.0123574	0.00197611	0.995246	14.3599
616	0.0369138	0.00594056	0.976917	5.08666
617	0.00956951	0.00266274	0.989751	11.0776
618	0.0415611	0.0034995	0.986355	8.68021
619	0.0118797	0.00167797	0.994	16.6164
620	0.0204918	0.00263198	0.987785	11.0425
621	0.0203809	0.00312574	0.988532	9.534
622	0.117291	0.00773748	0.963325	3.94288
623	0.0495741	0.00335961	0.983459	8.65867
624	0.0154758	0.00384653	0.990152	7.73713
625	0.00747338	0.00159688	0.993327	17.7129
626	0.0183749	0.00246438	0.989821	11.7887
627	0.014243	0.00148904	0.993175	19.068
628	0.0247532	0.00131287	0.995178	21.0208
629	0.0173325	0.00418711	0.982568	7.1505
630	0.00900798	0.00135953	0.993454	19.7144
631	0.00750227	0.00307808	0.989089	9.56012
632	0.0540662	0.00273207	0.98857	10.7038
633	0.00933596	0.00255022	0.989751	11.3294
634	0.476858	0.00926199	0.960405	3.29193
635	0.00153257	0.000748253	0.997388	33.2328
636	0.00496358	0.00162167	0.994007	17.1894
637	0.0350478	0.00445906	0.981468	6.51016
638	0.0304593	0.00100425	0.996391	26.0406
639	0.00768967	0.00225636	0.991748	12.8288
640	0.4973	0.0127874	0.931413	2.45909
641	0.015501	0.00137385	0.99459	20.0543
642	0.00388043	0.00100637	0.997278	26.2364
643	0.0115047	0.00347052	0.985886	7.33077
644	0.0299062	0.00241849	0.990054	12.0326
645	0.00946828	0.00125516	0.994704	21.809
646	0.365692	0.00337592	0.985936	8.49014
647	0.00713324	0.00160927	0.9924	17.4472
648	0.0220313	0.00346218	0.987026	8.51084
649	0.0263049	0.00121407	0.996037	22.2258
650	0.138491	0.00426418	0.98135	7.07798
651	0.0414342	0.00242608	0.990398	12.0742
652	0.0190847	0.00263486	0.989958	11.1129
653	0.064046	0.0034702	0.985925	8.78954
654	0.128479	0.013236	0.930554	2.32785
655	0.0165659	0.00316648	0.985869	9.28044
656	0.0343587	0.00306378	0.989704	9.50803
657	0.0131267	0.0032333	0.982938	8.24928
658	0.00222566	0.000452087	0.998114	47.1547
659	0.0108368	0.00230008	0.991035	12.6889
660	0.00717978	0.00091813	0.994855	28.602
661	0.057482	0.0059399	0.976867	5.11649
662	0.0399277	0.0012449	0.994816	21.9462
663	0.00217564	0.00162072	0.995298	16.9391
664	0.0368565	0.00218524	0.991518	13.3695
665	0.0340051	0.00288533	0.990527	10.2933
666	0.00198264	0.000959632	0.996234	27.2613
667	0.0195762	0.00651933	0.975985	4.71547
668	0.0540353	0.00134421	0.994479	20.1702
669	0.0202598	0.00149023	0.994655	18.8619
670	0.0406659	0.00347595	0.986018	8.49014
671	0.0149166	0.00226639	0.989087	12.7819
672	0.0197625	0.00339912	0.985389	8.879
673	0.0628266	0.00361083	0.984555	8.3082
674	0.0758368	0.00457507	0.97713	6.44999
675	0.0564589	0.00265053	0.99004	11.2201
676	0.0107729	0.0019176	0.993408	14.9122
677	0.234787	0.00338519	0.983796	8.72361
678	0.011798	0.00225076	0.992428	13.1182
679	0.00323268	0.00107458	0.994828	24.5736
680	0.0514104	0.00373976	0.984995	8.05877
681	0.00317354	0.000891136	0.996248	29.0787
682	0.345596	0.0231441	0.849228	1.30789
683	0.0522797	0.00368539	0.984012	8.19119
684	0.00279737	0.000867831	0.996427	30.0814
685	0.114681	0.004744	0.977781	6.26471
686	0.00665265	0.00264481	0.99191	11.0776
687	0.0704361	0.00348711	0.986838	8.53165
688	0.047834	0.00490581	0.97893	6.2423
689	0.043965	0.003825	0.986176	7.80637
690	0.0382047	0.00323937	0.987657	9.15865
691	0.0225282	0.005511	0.976511	5.38495
692	0.00454375	0.0022006	0.992204	12.9719
693	0.106653	0.0069207	0.971306	4.42262
694	0.0245728	0.00319401	0.986875	9.40551
695	0.00536046	0.000692849	0.997018	35.6066
696	0.00193467	0.00131058	0.996339	20.6476
697	0.0214598	0.00346762	0.981075	8.53165
698	0.00188846	0.00063861	0.996945	37.9288
699	0.0160082	0.00209673	0.990177	13.2679
700	0.00434708	0.00130327	0.994182	20.0543
701	0.00461387	0.00156782	0.995305	17.7129
702	0.0036911	0.00115234	0.996206	23.263
703	0.00521632	0.00181398	0.993456	15.6477
704	0.099162	0.00627803	0.976054	4.88034
705	0.00425053	0.00198235	0.992764	14.7234
706	0.00840232	0.00345873	0.989266	8.49014
707	0.00486065	0.00148049	0.994929	18.5609
708	0.0162437	0.00295503	0.989133	9.9132
709	0.0468337	0.00512118	0.976301	5.87449
710	0.0223876	0.00314319	0.987226	9.15865
711	0.00178141	0.000737755	0.997336	33.5524
712	0.0118227	0.00383001	0.988491	7.78894
713	0.00853912	0.000850294	0.996259	30.0814
714	0.134046	0.0081407	0.959369	3.72009
715	0.0348331	0.00330189	0.982277	9.04001
716	0.0134326	0.00192283	0.992935	14.9122
717	0.00373958	0.00071069	0.996516	32.9193
718	0.0135204	0.00274929	0.987731	10.7038
719	0.00471276	0.00131457	0.994045	20.6476
720	0.00239445	0.000882168	0.996602	29.0787
721	0.0091796	0.00211086	0.99365	13.4209
722	0.0153986	0.0039869	0.985893	7.50418
723	0.00389052	0.0011298	0.995735	23.9003
724	0.217911	0.0092268	0.952061	3.33599
725	0.0480181	0.00402842	0.982389	7.40859
726	0.00963884	0.00464858	0.97954	5.74867
727	0.00164094	0.000678376	0.998	36.3484
728	0.0268978	0.00495956	0.978402	6.04757
729	0.0357364	0.00375417	0.982503	7.93056
730	0.0287126	0.00290026	0.986312	10.2031
731	0.0393654	0.00277272	0.988773	10.5421
732	0.0118592	0.00194946	0.9934	14.6615
733	0.00283721	0.000799088	0.995788	31.4364
734	0.0546742	0.00243139	0.990123	12.1583
735	0.0225333	0.00254598	0.991068	11.5163
736	0.00992291	0.00208856	0.992379	13.6841
737	0.0509762	0.00797989	0.965138	3.83035
738	0.00792185	0.00245328	0.990122	11.749
739	0.0031771	0.00189731	0.993593	14.9122
740	0.0467932	0.00206801	0.991808	13.9578
741	0.00216095	0.00137988	0.99566	19.2787
742	0.00294413	0.00132845	0.995299	20.5262
743	0.0154607	0.00319503	0.986703	9.28044
744	0.409213	0.00503943	0.977339	6.05807
745	0.0661836	0.00562743	0.978687	5.44375
746	0.0151371	0.00260827	0.990935	11.3663
747	0.0306703	0.00186681	0.993913	15.372
748	0.00847062	0.00118003	0.994494	23.1089
749	0.0996353	0.00511087	0.979936	5.83519
750	0.00463673	0.00226904	0.993163	12.6889
751	0.0375681	0.00201242	0.991834	14.2426
752	0.106286	0.00139141	0.995026	19.7144
753	0.0677674	0.00774895	0.963715	3.93843
754	0.00615591	0.00199081	0.993154	14.6002
755	0.0114598	0.00414579	0.986303	7.02102
756	0.0920161	0.00312562	0.988869	9.48219
757	0.00385765	0.00167457	0.99482	16.3824
758	0.00610506	0.00169197	0.993764	16.1548
759	0.00222134	0.000659178	0.997246	36.731
760	0.0169567	0.00144564	0.994385	19.2787
761	0.00279029	0.00115585	0.995469	23.263
762	0.00776349	0.00238666	0.991815	12.3302
763	0.0025666	0.00137431	0.996093	20.1702
764	0.0231556	0.00498084	0.982204	5.95469
765	0.0247599	0.00141384	0.994884	19.1728
766	0.00367312	0.00114616	0.995056	23.4191
767	0.0349165	0.00280345	0.988188	10.5104
768	0.00956124	0.00143014	0.995437	19.2787
769	0.149842	0.0102796	0.945507	2.74976
770	0.35424	0.00876977	0.960874	3.54979
771	0.00365772	0.00172448	0.995334	16.4596
772	0.102741	0.00655581	0.967973	4.67128
773	0.00457581	0.00108255	0.995528	24.7478
774	0.0642572	0.00370387	0.986979	8.02171
775	0.234132	0.00599265	0.974329	5.124
776	0.0119987	0.00284991	0.989429	10.3853
777	0.111626	0.00326608	0.989041	9.11082
778	0.0200506	0.00294436	0.987816	10.0271
779	0.0195375	0.00272575	0.989834	10.7038
780	0.00246793	0.00191649	0.993391	14.9122
781	0.0153287	0.00248966	0.99028	11.7887
782	0.0533325	0.00627814	0.973571	4.88034
783	0.0700168	0.00507691	0.980763	5.89433
784	0.032697	0.00213104	0.991566	13.525
785	0.0123013	0.00134574	0.993216	20.4061
786	0.00541535	0.00209712	0.992115	13.4728
787	0.00311713	0.00206404	0.993261	13.0691
788	0.0994205	0.00330777	0.983895	8.879
789	0.0273185	0.00631321	0.972237	4.79319
790	0.0150292	0.00296363	0.989695	9.7199
791	0.00448463	0.00109425	0.995798	24.2323
792	0.0791838	0.00567284	0.974211	5.39327
793	0.146138	0.00370678	0.986293	7.58575
794	0.0285377	0.00223261	0.99254	12.9239
795	0.0972061	0.00403113	0.980832	7.42435
796	0.017157	0.00165597	0.994025	17.0217
797	0.0322149	0.00230998	0.988909	12.418
798	0.00776628	0.00224238	0.992604	13.0203
799	0.0079179	0.0016146	0.99253	17.5349
800	0.018414	0.00156158	0.994751	17.8946
801	0.0151966	0.00352713	0.98806	8.49014
802	0.0123287	0.00142632	0.993491	19.1728
803	0.0212025	0.00503504	0.976666	5.95469
804	0.00208399	0.00106455	0.995004	24.9246
805	0.0651791	0.00417756	0.981268	7.23951
806	0.0410272	0.00589267	0.979922	5.07925
807	0.00331085	0.00165542	0.994752	16.7762
808	0.0242923	0.000761839	0.997478	31.7222
809	0.00140219	0.00032152	0.998198	60.1629
810	0.0234016	0.00266852	0.988011	11.0077
811	0.133632	0.00206723	0.991594	14.0138
812	0.0412334	0.00463511	0.981013	6.57146
813	0.00719586	0.00204571	0.994223	13.9578
814	0.00377548	0.000720441	0.996301	34.549
815	0.0206216	0.0030713	0.987046	9.74705
816	0.0146304	0.00197782	0.988766	14.479
817	0.0026664	0.00107197	0.994821	24.7478
818	0.0592793	0.00345773	0.984559	8.63724
819	0.0177877	0.00229664	0.991694	12.5973
820	0.0100979	0.00238324	0.992557	11.9502
821	0.031894	0.0040945	0.980619	7.3001
822	0.101769	0.00261227	0.990115	11.2927
823	0.219751	0.00490355	0.98148	6.15422
824	0.251877	0.00942321	0.954435	3.27955
825	0.0148682	0.00431629	0.984564	6.96496
826	0.036865	0.00387677	0.986607	7.65229
827	0.0143405	0.00261293	0.989981	10.8705
828	0.155144	0.00322951	0.984296	9.28044
829	0.0692364	0.00334664	0.986252	8.92441
830	0.0314725	0.00266655	0.988441	11.0425
831	0.0789438	0.00330403	0.988616	9.01666
832	0.165535	0.00793002	0.960294	3.81777
833	0.033425	0.00329516	0.985921	9.0871
834	0.157393	0.00449383	0.979515	6.74941
835	0.0213876	0.00298599	0.988902	9.85719
836	0.0741823	0.00375337	0.98573	7.82387
837	0.0476492	0.0046791	0.985247	6.46194
838	0.267224	0.0154121	0.906994	2.02522
839	0.0256774	0.00371564	0.984081	8.00332
840	0.0299132	0.00263508	0.990572	11.2927
841	0.162917	0.00294025	0.987143	10.056
842	0.00280579	0.00137574	0.996484	20.0543
843	0.0644516	0.00649607	0.973152	4.57932
844	0.46284	0.0127412	0.932449	2.4115
845	0.0190644	0.00503164	0.976511	6.00593
846	0.461594	0.0164219	0.915394	1.88823
847	0.0174564	0.00113886	0.995464	23.7377
848	0.0855201	0.00999096	0.943958	3.00814
849	0.0041773	0.00148022	0.994447	18.8619
850	0.00503489	0.00203178	0.991511	13.9578
851	0.0746779	0.00834046	0.965537	3.75613
852	0.0155836	0.00345189	0.986229	8.70186
853	0.294582	0.00911087	0.957678	3.34559
854	0.0248055	0.00431743	0.986004	6.80204
855	0.417564	0.0012635	0.996238	21.4076
856	0.0580574	0.00450245	0.985771	6.64656
857	0.0205376	0.00483026	0.976522	6.25349
858	0.0298451	0.00230481	0.989886	12.5973
859	0.0550312	0.00367172	0.985605	8.0402
860	0.0559663	0.00485728	0.976307	6.18696
861	0.0298578	0.00290596	0.990097	10.0851
862	0.0491781	0.00494125	0.982431	6.12183
863	0.0298556	0.00564812	0.975237	5.44375
864	0.0392178	0.0036414	0.987247	8.02171
865	0.00194786	0.000800491	0.995401	31.1558
866	0.00247725	0.000526301	0.99794	43.6181
867	0.490486	0.0178554	0.89303	1.74211
868	0.00217887	0.00107587	0.995955	24.7478
869	0.00293282	0.00125692	0.994836	21.809
870	0.031359	0.00284088	0.989673	10.4474
871	0.00551034	0.00167471	0.994075	16.7762
872	0.00482347	0.00130225	0.995061	20.0543
873	0.0851007	0.00371521	0.982071	7.985
874	0.0455145	0.00476878	0.981335	6.18696
875	0.012858	0.00211599	0.991909	13.5776
876	0.0179044	0.00275522	0.990229	10.6711
877	0.00188709	0.000430549	0.999176	50.5717
878	0.0570911	0.00419426	0.982364	7.22452
879	0.00222674	0.00106883	0.996476	24.5736
880	0.193967	0.0060241	0.973123	5.07925
881	0.0290823	0.00399366	0.982909	7.61888
882	0.0772226	0.00408445	0.986782	7.40859
883	0.133266	0.00755939	0.96805	4.06695
884	0.00318982	0.00142897	0.995486	19.7144
885	0.00151983	0.00078738	0.996707	32.3097
886	0.0414592	0.00280537	0.986606	10.6062
887	0.0460103	0.00366377	0.982056	7.87685
888	0.00328028	0.00116043	0.996139	23.4191
889	0.0181883	0.00120103	0.996007	22.6587
890	0.00322037	0.00139041	0.994244	19.7144
891	0.00310762	0.0010299	0.995302	25.4704
892	0.0224829	0.00168758	0.992832	16.7762
893	0.00621627	0.00122869	0.994425	22.2258
894	0.0320292	0.00247904	0.990827	11.749
895	0.0346566	0.00151781	0.993846	18.3655
896	0.0113825	0.00443326	0.985823	6.5468
897	0.00270101	0.0011186	0.996869	24.0651
898	0.017857	0.00242524	0.989329	11.9502
899	0.0604971	0.00379712	0.983203	8.00332
900	0.0140597	0.00098427	0.995625	26.637
901	0.0344874	0.00241277	0.988978	11.9912
902	0.0176859	0.00245714	0.991608	12.0326
903	0.0389337	0.00149848	0.993585	18.4627
904	0.0292116	0.00211551	0.99257	13.3185
905	0.0253752	0.00253935	0.990665	11.6704
906	0.0127512	0.00240968	0.990316	12.2009
907	0.0036849	0.00280884	0.990846	10.4788
908	0.0515689	0.00481056	0.979842	6.29864
909	0.00775505	0.00142161	0.994041	19.6036
910	0.0228862	0.000599401	0.997174	39.6528
911	0.0286923	0.00209234	0.990477	13.847
912	0.0890038	0.00724914	0.973082	4.15905
913	0.0521126	0.00268594	0.989317	10.8032
914	0.023983	0.00358936	0.986851	8.28847
915	0.00194027	0.000716267	0.997503	34.549
916	0.0420957	0.00414086	0.982598	7.26968
917	0.130774	0.00254434	0.989723	11.5928
918	0.0243053	0.00233897	0.989878	12.4623
919	0.0512636	0.00967883	0.956785	3.10173
920	0.00179442	0.000561889	0.997903	41.541
921	0.00979683	0.00208082	0.990043	13.6841
922	0.00402834	0.00159682	0.994139	17.6235
923	0.0319253	0.00149218	0.993542	18.9644
924	0.026796	0.00290669	0.98801	10.2031
925	0.0342064	0.00327184	0.987927	9.01666
926	0.0325653	0.00120944	0.994573	22.2258
927	0.174179	0.00543261	0.974453	5.61907
928	0.00136861	0.000407864	0.998364	52.0813
929	0.00444199	0.00173256	0.993079	16.6164
930	0.0462614	0.00388004	0.981619	7.75432
931	0.478502	0.00702591	0.963145	4.36181
932	0.0026323	0.00120944	0.995807	22.0851
933	0.039677	0.00567445	0.976833	5.24729
934	0.142126	0.00113665	0.996364	23.5773
935	0.00955223	0.00154215	0.992374	18.1742
936	0.0142977	0.00725895	0.974908	4.12464
937	0.0103251	0.00268967	0.990754	10.7038
938	0.00403322	0.000823105	0.996818	31.1558
939	0.0243894	0.00238974	0.988269	11.8689
940	0.0158309	0.00565767	0.981221	5.27904
941	0.0161366	0.00141533	0.993687	19.4941
942	0.00636931	0.00132504	0.992538	20.8949
943	0.0397322	0.00267281	0.991573	10.9387
944	0.00353318	0.00109619	0.99627	24.4017
945	0.00991083	0.00200566	0.992809	14.301
946	0.0215013	0.00444477	0.982002	6.86899
947	0.162875	0.0103795	0.961572	3.21016
948	0.0154672	0.00217861	0.992689	13.2679
949	0.0342542	0.00211489	0.992775	13.3695
950	0.00976618	0.00228266	0.992598	12.5973
951	0.0299807	0.00402244	0.986437	7.22452
952	0.00247177	0.00155369	0.995389	17.6235
953	0.0741181	0.00246756	0.989757	11.9502
954	0.0393386	0.00291896	0.987499	10.056
955	0.0299128	0.00172906	0.993478	16.4596
956	0.0558908	0.00477877	0.977723	6.33293
957	0.0239508	0.00222881	0.992243	12.9239
958	0.0421634	0.000832749	0.997093	29.8243
959	0.0887093	0.00253662	0.99157	11.5545
960	0.0202838	0.00122082	0.996136	22.2258
961	0.0316668	0.00233401	0.992514	12.418
962	0.060249	0.00254371	0.989891	11.4408
963	0.00597557	0.00150971	0.995072	18.4627
964	0.0670515	0.00401979	0.981916	7.58575
965	0.0395579	0.00428477	0.985382	6.97889
966	0.0160264	0.00322691	0.986227	9.18275
967	0.00612692	0.00116154	0.995442	22.8068
968	0.0377637	0.00799449	0.967135	3.80944
969	0.0380794	0.00400123	0.986574	7.50418
970	0.13816	0.00360244	0.98671	8.36797
971	0.00868605	0.00197078	0.993298	14.6615
972	0.0124019	0.00199854	0.991206	14.479
973	0.00159903	0.0010539	0.996183	25.2858
974	0.101484	0.0100496	0.946022	2.97989
975	0.0298551	0.00141994	0.99413	19.6036
976	0.0415788	0.00295304	0.988852	10.056
977	0.0476767	0.00254184	0.99166	10.9731
978	0.00454914	0.00171957	0.994416	16.5377
979	0.0385491	0.00289999	0.988979	10.1733
980	0.0518743	0.00398541	0.98386	7.61888
981	0.00442462	0.00183833	0.992023	15.44
982	0.019468	0.00320095	0.986071	9.28044
983	0.0115773	0.00287372	0.989788	10.3853
984	0.0147552	0.00132001	0.995094	20.7705
985	0.0516777	0.0115138	0.952555	2.58286
986	0.0947438	0.00414815	0.981921	7.39289
987	0.0357585	0.0061869	0.976058	4.90091
988	0.0916952	0.00722863	0.967769	4.24507
989	0.0198723	0.0026648	0.989142	11.0776
990	0.002062	0.0010175	0.996335	25.8477
991	0.00915494	0.00215678	0.991063	13.4728
992	0.080725	0.00220051	0.990611	13.2679
993	0.00688825	0.00194441	0.992763	14.2426
994	0.0352522	0.00272489	0.989485	10.7699
995	0.00238549	0.000952381	0.996948	27.4759
996	0.277503	0.00493555	0.97936	6.14339
997	0.0805234	0.00648982	0.96916	4.63406
998	0.0123523	0.00266036	0.991034	10.9387
999	0.0128611	0.00162914	0.993684	17.2745
1000	0.027071	0.00316673	0.988756	9.38023
1001	0.0252075	0.00428137	0.984057	7.06365
1002	0.0215034	0.00182644	0.991288	15.5086
1003	0.00458666	0.00271071	0.992218	10.7699
1004	0.0395682	0.00428498	0.984814	7.03517
1005	0.125975	0.00193894	0.992991	15.1058
1006	0.0013016	0.00105924	0.996043	24.9246
1007	0.0182709	0.00275855	0.98886	10.5741
1008	0.0153696	0.00222657	0.991033	12.9719
1009	0.00404581	0.0014327	0.995543	19.2787
1010	0.00844179	0.00166696	0.994465	16.6959
1011	0.0921848	0.00356785	0.985372	8.51084
1012	0.0376848	0.00497341	0.979523	5.96486
1013	0.00595654	0.00157309	0.993142	17.4472
1014	0.0124724	0.00248741	0.992528	11.5163
1015	0.00530935	0.000795509	0.997558	31.4364
1016	0.0273144	0.00293802	0.988802	10.2031
1017	0.0066878	0.00176794	0.993636	15.8611
1018	0.362063	0.00404817	0.983437	7.55291
1019	0.217433	0.00720783	0.971497	4.27628
1020	0.0230404	0.0016556	0.993973	17.2745
1021	0.00360377	0.0010793	0.995583	24.9246
1022	0.0174581	0.00178549	0.992805	15.8611
1023	0.0155307	0.00350749	0.9809	8.36797
1024	0.0019584	0.000843201	0.996912	30.343
1025	0.0719882	0.00769238	0.967974	3.93399
1026	0.00495259	0.00181565	0.992563	15.5779
1027	0.00942867	0.00281143	0.989444	10.4788
1028	0.0106873	0.00239093	0.990722	12.1161
1029	0.0263917	0.00279463	0.987645	10.4788
1030	0.0957687	0.00407048	0.979531	7.3462
1031	0.00256257	0.00298077	0.992707	9.77436
1032	0.0010938	0.00107572	0.99646	24.7478
1033	0.127398	0.00534833	0.978346	5.75816
1034	0.00593754	0.00322271	0.988199	9.40551
1035	0.0686485	0.00436333	0.984098	6.85549
1036	0.0180662	0.00531042	0.982879	5.68314
1037	0.0578825	0.00520282	0.980205	5.84497
1038	0.0306348	0.00134927	0.993631	20.4061
1039	0.0398346	0.00296603	0.98768	9.9132
1040	0.0432342	0.00358255	0.984299	8.32803
1041	0.0105687	0.00336358	0.989774	8.68021
1042	0.00227638	0.000923353	0.996639	28.3695
1043	0.0220031	0.00188933	0.991936	15.1058
1044	0.0578639	0.018418	0.918668	1.75261
1045	0.0198243	0.00304428	0.990583	9.80181
1046	0.00557864	0.00288395	0.988889	10.2031
1047	0.00360892	0.00185471	0.994858	15.5086
1048	0.00312414	0.00123491	0.99584	22.3682
1049	0.0398036	0.00243209	0.990701	12.1583
1050	0.00923413	0.00173829	0.993885	15.372
1051	0.00123811	0.000555328	0.998277	42.0415
1052	0.00443633	0.00210236	0.993179	13.525
1053	0.00182674	0.000636179	0.99706	37.9288
1054	0.0134087	0.00345886	0.988651	8.65867
1055	0.0802269	0.0053057	0.977904	5.80607
1056	0.0404174	0.00403552	0.982266	7.33077
1057	0.0194363	0.00180081	0.992592	15.5086
1058	0.0279827	0.00310007	0.989078	9.63935
1059	0.00842555	0.00116436	0.995835	23.4191
1060	0.00350716	0.00114208	0.995617	23.4191
1061	0.0175535	0.00157693	0.994935	17.7129
1062	0.112983	0.0034135	0.986693	8.81173
1063	0.015537	0.00158288	0.992782	17.3604
1064	0.0619347	0.00185958	0.992022	15.3046
1065	0.00171193	0.000895882	0.996363	28.3695
1066	0.00396278	0.00145153	0.993412	18.8619
1067	0.00683093	0.00184327	0.991087	15.44
1068	0.0212644	0.00423136	0.982245	7.06365
1069	0.0559019	0.00352502	0.98709	8.49014
1070	0.440312	0.00184733	0.994202	14.9762
1071	0.0163222	0.00135792	0.993837	20.2875
1072	0.0284371	0.0032732	0.98814	9.0871
1073	0.00411172	0.00156118	0.995179	17.9868
1074	0.0445587	0.00165301	0.993696	17.1051
1075	0.00436854	0.00108988	0.995438	24.4017
1076	0.0240958	0.00161425	0.99418	17.4472
1077	0.172366	0.00580027	0.974303	5.24729
1078	0.017996	0.00453945	0.985679	6.62134
1079	0.00704544	0.00196399	0.993352	12.7352
1080	0.0276852	0.00161619	0.993394	17.5349
1081	0.00971121	0.00178795	0.992757	15.9335
1082	0.00172457	0.000929302	0.997593	27.694
1083	0.0122685	0.00103236	0.995565	26.0406
1084	0.0103524	0.00230653	0.988869	12.552
1085	0.0059903	0.00163783	0.992581	17.1894
1086	0.0901088	0.00584441	0.968655	5.22372
1087	0.00401472	0.000931343	0.996204	27.9156
1088	0.0172104	0.00213707	0.992867	13.1182
1089	0.0709477	0.00146888	0.994565	18.8619
1090	0.00333127	0.00100567	0.995461	26.0406
1091	0.0986287	0.00460134	0.981309	6.6088
1092	0.104139	0.00173805	0.993436	16.23
1093	0.00181238	0.000706829	0.997102	34.8945
1094	0.316813	0.00384598	0.986006	7.82387
1095	0.0201294	0.00447618	0.981722	6.69759
1096	0.0017691	0.000649872	0.996999	37.1218
1097	0.106053	0.00345746	0.986819	8.81173
1098	0.0494703	0.00341553	0.985799	8.81173
1099	0.0353005	0.00549631	0.971839	5.43527
1100	0.0165008	0.00151825	0.994289	18.4627
1101	0.00262481	0.00149481	0.994791	18.3655
1102	0.00212513	0.000890011	0.995481	29.0787
1103	0.0104764	0.00118499	0.994571	22.6587
1104	0.0422258	0.00420274	0.985716	7.1505
1105	0.337206	0.00497567	0.981112	6.14339
1106	0.0349714	0.00287904	0.988511	10.2031
1107	0.0236113	0.00398761	0.98168	7.48808
1108	0.025553	0.00110197	0.996102	24.2323
1109	0.00643029	0.00181147	0.99362	14.9762
1110	0.0320772	0.00154261	0.993867	18.1742
1111	0.189653	0.00809035	0.963869	3.80944
1112	0.0255001	0.00260652	0.991409	11.3294
1113	0.0166713	0.00430198	0.987356	6.93727
1114	0.0918647	0.00419746	0.981399	7.17993
1115	0.00961643	0.00110084	0.994496	24.4017
1116	0.0113939	0.00239966	0.991123	11.9502
1117	0.0479295	0.00547841	0.978094	5.42682
1118	0.0017613	0.00202816	0.994313	13.9578
1119	0.0226991	0.00333387	0.986513	8.879
1120	0.0306152	0.00181329	0.991574	15.8611
1121	0.0274192	0.00324955	0.985082	8.90165
1122	0.0028859	0.00136472	0.995463	19.4941
1123	0.00939902	0.00350761	0.987573	8.0402
1124	0.00521243	0.00135005	0.995073	20.1702
1125	0.019349	0.00221336	0.990587	12.9239
1126	0.00858239	0.001487	0.994008	18.9644
1127	0.182232	0.00840723	0.960043	3.66154
1128	0.0379138	0.00355784	0.986051	8.46953
1129	0.00743654	0.00307295	0.990407	9.38023
1130	0.00427791	0.00181515	0.993464	15.7893
1131	0.00799461	0.00271515	0.990302	10.6386
1132	0.00485385	0.000979758	0.99629	26.637
1133	0.0151531	0.00175155	0.992272	16.0804
1134	0.0645755	0.00415335	0.979051	7.23951
1135	0.0142996	0.00116989	0.99509	22.9569
1136	0.0152298	0.00241743	0.990759	11.9502
1137	0.0428718	0.00137556	0.993359	19.6036
1138	0.0331072	0.0036973	0.98481	7.94862
1139	0.00503248	0.00159919	0.993405	17.5349
1140	0.0222567	0.003293	0.984888	8.92441
1141	0.0113718	0.00180977	0.993118	15.6477
1142	0.0257408	0.00354402	0.985467	8.28847
1143	0.00247983	0.00069944	0.997637	35.2469
1144	0.454652	0.0106176	0.946781	2.85786
1145	0.0202239	0.000943602	0.995589	27.694
1146	0.0359184	0.00342556	0.985169	8.74548
1147	0.00377212	0.000929494	0.99687	27.9156
1148	0.0760279	0.00781806	0.965655	3.92073
1149	0.0194887	0.00412819	0.982417	6.71047
1150	0.0614899	0.00646116	0.966425	4.75401
1151	0.0422706	0.00347884	0.985398	8.72361
1152	0.0340167	0.00696043	0.970557	4.40031
1153	0.00248407	0.00117003	0.995026	22.9569
1154	0.0115372	0.0016542	0.992554	16.0066
1155	0.00286817	0.00119125	0.995499	22.9569
1156	0.00639475	0.00265929	0.992149	10.8705
1157	0.447444	0.00912428	0.953678	3.32012
1158	0.0730154	0.0054523	0.979295	4.85319
1159	0.0190503	0.00454865	0.983204	6.62134
1160	0.003653	0.00114834	0.99664	23.4191
1161	0.040552	0.00317966	0.986344	9.30519
1162	0.164464	0.00479056	0.981595	6.40265
1163	0.440322	0.0012375	0.995133	22.0851
1164	0.0114718	0.0016531	0.994794	17.1051
1165	0.00411957	0.00193702	0.991683	14.8487
1166	0.0488463	0.00380312	0.987202	7.96677
1167	0.00759054	0.00233832	0.991441	12.3739
1168	0.0866386	0.00419891	0.983649	7.17993
1169	0.00405604	0.0021828	0.990591	11.749
1170	0.0246205	0.00364042	0.984943	8.24928
1171	0.00405019	0.000795574	0.997574	31.7222
1172	0.146542	0.00883847	0.956548	3.47901
1173	0.0138472	0.00159328	0.99442	17.4472
1174	0.0235581	0.00300172	0.989729	9.74705
1175	0.0157476	0.00272347	0.988823	10.7368
1176	0.0163241	0.00270869	0.990042	10.8032
1177	0.0117216	0.00133651	0.995015	20.5262
1178	0.00413227	0.00110909	0.994131	23.9003
1179	0.00467192	0.0013961	0.993177	19.9397
1180	0.00619816	0.00166978	0.993337	16.9391
1181	0.0109857	0.00149347	0.995677	18.8619
1182	0.00287322	0.00140933	0.994298	19.7144
1183	0.00980428	0.00297565	0.988991	9.94144
1184	0.02356	0.00364888	0.985961	8.172
1185	0.0488391	0.00395647	0.98532	7.66911
1186	0.0564331	0.00289239	0.988393	10.1733
1187	0.0640199	0.00708815	0.973372	4.34011
1188	0.252709	0.00358459	0.986937	8.4083
1189	0.0768874	0.00463089	0.981304	6.57146
1190	0.030712	0.00482076	0.975596	6.27598
1191	0.0135396	0.00246745	0.99186	11.749
1192	0.00840567	0.00284035	0.989627	10.2031
1193	0.00755062	0.00191965	0.992538	15.0407
1194	0.0192967	0.00241438	0.988868	12.2009
1195	0.00192049	0.000982788	0.996762	26.637
1196	0.0166239	0.0030401	0.98999	9.48219
1197	0.00262327	0.00280172	0.992181	10.3853
1198	0.0248534	0.00476264	0.979996	6.05807
1199	0.0167043	0.00215512	0.99007	13.0691
1200	0.292274	0.0121119	0.934937	2.7113
1201	0.077585	0.00429829	0.9844	6.97889
1202	0.00462587	0.00109109	0.995386	24.4017
1203	0.00315644	0.00173039	0.995317	15.7893
1204	0.0288662	0.00318383	0.98705	9.48219
1205	0.013998	0.00103955	0.99622	25.2858
1206	0.0723351	0.00390219	0.984271	7.686
1207	0.0927992	0.00326972	0.988185	9.28044
1208	0.0993712	0.00873543	0.957277	3.57892
1209	0.0351029	0.00127011	0.994774	21.809
1210	0.0760471	0.00373543	0.983053	8.02171
1211	0.0151547	0.000753197	0.997222	33.2328
1212	0.0191341	0.00270006	0.988298	10.4474
1213	0.00442896	0.0013683	0.994851	20.0543
1214	0.0105244	0.00130199	0.993945	21.0208
1215	0.00567977	0.0015146	0.993624	17.9868
1216	0.0235705	0.00310682	0.987918	9.48219
1217	0.0347092	0.0036498	0.985877	8.19119
1218	0.0380447	0.00277278	0.99107	10.5741
1219	0.00999084	0.00069119	0.997387	35.2469
1220	0.41675	0.00687953	0.972361	4.45651
1221	0.152417	0.00727137	0.967119	4.23991
1222	0.0100367	0.00246438	0.992374	11.749
1223	0.0165806	0.00453992	0.98251	6.33293
1224	0.0539793	0.00499313	0.9804	5.99561
1225	0.0480835	0.00344492	0.984298	8.70186
1226	0.0017055	0.00106481	0.996866	24.9246
1227	0.0250011	0.0050146	0.983677	6.01629
1228	0.0487762	0.00445747	0.981875	6.62134
1229	0.0383341	0.00689296	0.971886	4.20922
1230	0.100564	0.00367592	0.985201	8.00332
1231	0.00294951	0.000811791	0.996646	31.1558
1232	0.00850401	0.00330314	0.990733	8.92441
1233	0.0108792	0.00140056	0.992795	19.7144
1234	0.00750451	0.00125223	0.994972	21.4076
1235	0.00309464	0.000991754	0.995411	26.8419
1236	0.00820516	0.00296974	0.988883	9.94144
1237	0.100235	0.00439883	0.980587	6.90979
1238	0.00405635	0.00159162	0.994917	17.7129
1239	0.0487525	0.00318874	0.986914	9.30519
1240	0.0587872	0.0048619	0.980027	6.25349
1241	0.0558183	0.00518004	0.980928	5.84497
1242	0.296821	0.00977317	0.954429	3.17222
1243	0.030993	0.00359797	0.987388	8.28847
1244	0.0107048	0.00182611	0.99353	15.5086
1245	0.372992	0.0155037	0.914303	2.00889
1246	0.317155	0.010636	0.951991	2.9103
1247	0.00229724	0.00154605	0.995334	17.5349
1248	0.0366813	0.00257901	0.989802	11.2927
1249	0.00305393	0.00138481	0.996067	20.1702
1250	0.00924579	0.00141744	0.995446	19.9397
1251	0.116237	0.00441967	0.982795	6.81532
1252	0.0661563	0.00489029	0.982651	6.27598
1253	0.0111854	0.00139368	0.994405	19.7144
1254	0.0234979	0.00300564	0.9856	9.77436
1255	0.0459421	0.00534017	0.977465	5.82545
1256	0.00519415	0.00286667	0.990572	10.233
1257	0.0588858	0.00588337	0.976016	4.98492
1258	0.182238	0.00493046	0.977588	6.13259
1259	0.00208053	0.000947305	0.996527	27.05
1260	0.00929538	0.00224743	0.993527	12.8288
1261	0.0205048	0.00267181	0.989382	10.9045
1262	0.00880218	0.00154377	0.994619	18.08
1263	0.472717	0.0229168	0.847617	1.29671
1264	0.0295837	0.0039445	0.983716	7.33077
1265	0.00776862	0.00147336	0.99406	18.6601
1266	0.178936	0.0183777	0.886061	1.6841
1267	0.265636	0.00575516	0.97364	5.31928
1268	0.0416124	0.0073564	0.968898	4.09559
1269	0.0792429	0.00479399	0.980206	6.40265
1270	0.00151921	0.000737132	0.996774	33.5524
1271	0.0011765	0.000765661	0.997638	33.5524
1272	0.00655281	0.00390154	0.985656	7.55291
1273	0.0475346	0.00772293	0.964989	3.90755
1274	0.118496	0.00801156	0.96757	3.8136
1275	0.0247033	0.0010963	0.995129	24.5736
1276	0.039479	0.00418676	0.984956	7.12132
1277	0.122265	0.00812599	0.967213	3.83456
1278	0.137939	0.00473972	0.980658	6.37924
1279	0.00267792	0.00100763	0.994351	26.2364
1280	0.00918656	0.00413171	0.985277	7.22452
1281	0.0776646	0.00339488	0.985283	8.81173
1282	0.0355901	0.00469348	0.978981	6.2423
1283	0.00905369	0.00285378	0.989401	10.4163
1284	0.00920152	0.0031714	0.986579	9.25582
1285	0.0388422	0.00116436	0.995517	23.263
1286	0.0154963	0.00199662	0.992905	14.301
1287	0.00831337	0.0024323	0.991953	12.0326
1288	0.116063	0.0047352	0.981548	6.49804
1289	0.054084	0.00190742	0.993591	14.4192
1290	0.429963	0.000691903	0.998445	35.6066
1291	0.049259	0.00328036	0.989008	8.9703
1292	0.0246042	0.00237496	0.989431	12.2009
1293	0.0521453	0.003448	0.98632	8.65867
1294	0.00569399	0.00179425	0.993766	16.0066
1295	0.0864393	0.00388695	0.983473	7.75432
1296	0.0054932	0.00151474	0.993503	18.5609
1297	0.0175063	0.00269191	0.990103	10.7699
1298	0.0233552	0.00172634	0.994364	16.3824
1299	0.0179005	0.00291867	0.988275	10.1143
1300	0.0138004	0.00128355	0.994036	21.4076
1301	0.0102055	0.00246836	0.989846	11.749
1302	0.219528	0.00754225	0.966167	4.11007
1303	0.0205042	0.00330036	0.986294	9.0871
1304	0.0241683	0.00596834	0.977459	4.91471
1305	0.0112618	0.00214337	0.990786	13.525
1306	0.0334972	0.00393658	0.986909	7.65229
1307	0.0846885	0.00211654	0.991983	13.4728
1308	0.0142113	0.00312306	0.986105	9.45649
1309	0.102825	0.00434162	0.984597	6.77562
1310	0.013269	0.00430907	0.983965	6.96496
1311	0.0226875	0.00131548	0.994898	20.7705
1312	0.0105028	0.00278143	0.989683	10.2933
1313	0.165799	0.0102067	0.948474	3.00555
1314	0.0172241	0.00289496	0.988841	10.2631
1315	0.00906524	0.00183109	0.991396	15.5086
1316	0.0116264	0.00364488	0.985768	8.05877
1317	0.233976	0.00622923	0.971704	4.91471
1318	0.00981705	0.00406163	0.983026	7.09237
1319	0.061531	0.00390036	0.985833	7.60228
1320	0.00187556	0.000724854	0.996896	34.2103
1321	0.43769	0.00543312	0.977904	5.57419
1322	0.256435	0.00888196	0.959936	3.48248
1323	0.0520391	0.00178622	0.991834	15.5779
1324	0.0329948	0.00399323	0.984446	7.3462
1325	0.0903703	0.00533489	0.978911	5.6555
1326	0.0235965	0.00217505	0.991707	13.4209
1327	0.00215117	0.00128362	0.995883	20.8949
1328	0.0347903	0.00224571	0.991244	13.0203
1329	0.0651625	0.00528442	0.979198	5.73922
1330	0.027077	0.00459165	0.98085	6.27598
1331	0.00142512	0.000684798	0.997438	36.3484
1332	0.0071097	0.00166046	0.995078	17.1894
1333	0.0269619	0.00128649	0.994433	21.2771
1334	0.0387494	0.00349483	0.986144	8.51084
1335	0.0176697	0.00377995	0.985536	7.87685
1336	0.00256783	0.000757866	0.996099	32.6116
1337	0.00662138	0.00129706	0.995302	21.1482
1338	0.02629	0.00244537	0.987495	11.9912
1339	0.0148823	0.00149281	0.993558	18.8619
1340	0.00607267	0.0023696	0.992642	12.2437
1341	0.00236843	0.000900544	0.995925	28.602
1342	0.183382	0.00997244	0.954205	3.03166
1343	0.00326792	0.00146032	0.995296	18.7605
1344	0.0243118	0.00309524	0.988617	9.7199
1345	0.1098	0.00276731	0.99056	10.6062
1346	0.00244167	0.00172808	0.99403	15.6477
1347	0.0436804	0.00474318	0.98361	6.10043
1348	0.0539495	0.00281587	0.990228	10.5741
1349	0.00507808	0.000953843	0.995738	27.4759
1350	0.00259379	0.00094238	0.996637	27.4759
1351	0.00755464	0.00168478	0.992145	16.6164
1352	0.0451772	0.00294732	0.98795	10.0271
1353	0.0127566	0.00243968	0.989509	11.9094
1354	0.0642238	0.00436902	0.982148	6.90979
1355	0.0235561	0.00349112	0.98741	8.51084
1356	0.0258796	0.00420747	0.983708	7.17993
1357	0.105422	0.00471345	0.982571	6.48596
1358	0.0207456	0.00237406	0.989604	12.3739
1359	0.00294795	0.00103724	0.996376	25.6577
1360	0.00350567	0.00252193	0.993331	11.4784
1361	0.318949	0.0113748	0.948925	2.64152
1362	0.0214791	0.00320872	0.983528	7.985
1363	0.1331	0.0110441	0.9502	2.80954
1364	0.0149462	0.00312891	0.988034	9.50803
1365	0.0337305	0.00175492	0.992381	16.0804
1366	0.00539685	0.00117999	0.994802	23.1089
1367	0.100068	0.00334896	0.987806	8.9473
1368	0.00823691	0.00302801	0.989079	9.74705
1369	0.0020208	0.00116241	0.995925	22.9569
1370	0.00191873	0.000945852	0.997111	27.4759
1371	0.103023	0.00385783	0.983756	7.77159
1372	0.0218261	0.00274854	0.989351	10.6711
1373	0.00496177	0.00107036	0.995642	24.9246
1374	0.0229395	0.00627771	0.979359	4.89403
1375	0.106129	0.0113211	0.942629	2.74327
1376	0.00515455	0.00120062	0.993538	22.5126
1377	0.392332	0.0040834	0.987506	7.3617
1378	0.0189475	0.00321375	0.989144	9.25582
1379	0.0382094	0.00155434	0.993689	18.1742
1380	0.042307	0.0072937	0.973963	4.086
1381	0.00487409	0.00165737	0.994757	16.7762
1382	0.0049463	0.00176719	0.992169	16.1548
1383	0.0490652	0.00193191	0.992782	14.7858
1384	0.0107078	0.00225092	0.990248	12.9719
1385	0.0113411	0.00259994	0.989145	11.1841
1386	0.00158003	0.000698151	0.997922	35.6066
1387	0.228274	0.00861293	0.961551	3.5643
1388	0.0934714	0.0145977	0.932749	2.185
1389	0.00392216	0.00207276	0.992679	13.738
1390	0.00129089	0.000909074	0.997414	28.602
1391	0.01476	0.00135005	0.994045	20.4061
1392	0.00785427	0.00158923	0.992352	17.8946
1393	0.00238839	0.000973728	0.996231	27.2613
1394	0.00110423	0.00100384	0.997462	26.4352
1395	0.00603291	0.00214155	0.991152	13.0203
1396	0.00328828	0.00159872	0.994492	17.6235
1397	0.235834	0.0116003	0.940934	2.65155
1398	0.116486	0.00545435	0.974733	5.58311
1399	0.00787697	0.00223909	0.99031	12.7819
1400	0.0174173	0.00362115	0.987535	8.172
1401	0.0148562	0.0026529	0.990105	11.0077
1402	0.00241153	0.000858651	0.995767	30.0814
1403	0.0904449	0.00552828	0.974198	5.46935
1404	0.0182994	0.00315475	0.989629	9.48219
1405	0.00810223	0.00142287	0.994481	19.4941
1406	0.00390815	0.0016572	0.994018	16.6959
1407	0.0152891	0.00377508	0.982305	7.89467
1408	0.0109681	0.00310434	0.987993	9.45649
1409	0.021195	0.00295829	0.988235	9.96984
1410	0.0290582	0.0057564	0.976215	5.06451
1411	0.0080621	0.00173213	0.994243	16.3824
1412	0.00256866	0.000994319	0.996499	26.8419
1413	0.263239	0.00414477	0.986508	7.3617
1414	0.0549369	0.00628001	0.976611	4.74109
1415	0.21029	0.00426152	0.984928	7.12132
1416	0.00262585	0.00107912	0.996658	24.5736
1417	0.00140071	0.000430285	0.998439	50.5717
1418	0.23757	0.00697438	0.971839	4.37823
1419	0.0236981	0.00256245	0.988581	11.4784
1420	0.0788302	0.00396929	0.984131	7.50418
1421	0.0706336	0.00446343	0.977241	6.2423
1422	0.0250496	0.00403087	0.981527	7.28485
1423	0.141186	0.00629451	0.973976	4.83303
1424	0.00313223	0.00117118	0.993857	23.1089
1425	0.00564972	0.00186539	0.993857	15.1058
1426	0.0193566	0.00395342	0.987144	7.50418
1427	0.00773568	0.00229305	0.991911	12.507
1428	0.014511	0.0014737	0.994821	18.8619
1429	0.0340551	0.00206421	0.991627	13.7923
1430	0.00676276	0.00171311	0.99366	16.3824
1431	0.00158098	0.000826837	0.997427	30.88
1432	0.00525163	0.00117709	0.995518	22.9569
1433	0.0759125	0.00248642	0.989131	11.749
1434	0.205685	0.00515566	0.977542	5.88439
1435	0.0362304	0.00340335	0.985029	8.72361
1436	0.0302106	0.00248552	0.989403	11.6315
1437	0.00285273	0.000817661	0.9964	31.1558
1438	0.14345	0.00939851	0.953168	3.29193
1439	0.0558222	0.00417891	0.983331	7.26968
1440	0.0372773	0.00382376	0.986093	7.52036
1441	0.0641951	0.00488354	0.980611	6.08978
1442	0.0179141	0.00202066	0.991797	14.2426
1443	0.00598069	0.00118904	0.995763	22.3682
1444	0.0156454	0.00167278	0.994879	16.6959
1445	0.0319483	0.00241407	0.991658	11.9912
1446	0.0317778	0.00366633	0.985253	8.0402
1447	0.0347103	0.00234186	0.991018	12.4623
1448	0.00534029	0.00186101	0.992946	15.2378
1449	0.0245594	0.00390331	0.98532	7.63555
1450	0.044939	0.00316626	0.986183	9.45649
1451	0.332735	0.00227138	0.991729	12.6889
1452	0.0180226	0.00106175	0.996208	25.1039
1453	0.0198777	0.00326942	0.987329	9.06349
1454	0.0851517	0.00354724	0.985112	8.34796
1455	0.0010282	0.00054116	0.997995	42.5542
1456	0.0126908	0.0017194	0.991905	16.5377
1457	0.0033189	0.000820707	0.996181	30.88
1458	0.0137896	0.00253737	0.989226	11.4408
1459	0.00518051	0.00113718	0.996205	23.5773
1460	0.0153531	0.00437892	0.982357	6.84205
1461	0.0237026	0.0011571	0.995127	23.263
1462	0.0332487	0.00257567	0.990229	11.3663
1463	0.299455	0.0117034	0.938233	2.40155
1464	0.0333433	0.00224042	0.991602	12.9719
1465	0.490629	0.0206681	0.893231	1.52644
1466	0.00601101	0.00381208	0.987146	7.84145
1467	0.0305196	0.00344461	0.986888	8.55256
1468	0.00233142	0.000945171	0.995639	27.4759
1469	0.0205164	0.00332187	0.98444	8.92441
1470	0.0165496	0.00357057	0.986093	8.26883
1471	0.00712352	0.00220829	0.991954	12.9239
1472	0.0818514	0.00262722	0.988896	11.1841
1473	0.0659959	0.00698844	0.967852	4.40031
1474	0.0096884	0.00329107	0.98991	8.81173
1475	0.00590707	0.00165909	0.99311	17.1051
1476	0.0345272	0.00160782	0.9943	17.5349
1477	0.0113258	0.00318019	0.987749	8.61591
1478	0.106416	0.00602096	0.977452	5.11649
1479	0.288026	0.00479109	0.980916	6.32146
1480	0.0271	0.00190398	0.990278	15.0407
1481	0.491237	0.0117931	0.941854	2.63952
1482	0.00859055	0.00274223	0.98923	10.5421
1483	0.0963807	0.0141255	0.926866	1.95926
1484	0.0418874	0.00324289	0.98711	9.13467
1485	0.0155484	0.00252696	0.98843	11.5163
1486	0.00780452	0.00186377	0.992385	15.1715
1487	0.00971789	0.000961012	0.997128	27.05
1488	0.0371834	0.00419308	0.981969	7.10681
1489	0.0118895	0.00209085	0.992977	13.525
1490	0.0115257	0.00198098	0.989772	14.4192
1491	0.0240799	0.00517085	0.980695	5.82545
1492	0.0325764	0.00558096	0.978051	5.38495
1493	0.0137947	0.00182908	0.994415	15.5086
1494	0.382452	0.00142608	0.994738	20.0543
1495	0.0200936	0.00386934	0.985893	7.72001
1496	0.00766315	0.00140567	0.994384	19.7144
1497	0.105284	0.00672678	0.972469	4.56137
1498	0.161509	0.00492787	0.981419	6.10043
1499	0.0128616	0.00165286	0.993135	17.0217
1500	0.00455761	0.00231878	0.992351	12.3302
1501	0.0041592	0.00255405	0.991555	11.2563
1502	0.109582	0.00370608	0.984479	8.07742
1503	0.0218398	0.00158259	0.994421	17.7129
1504	0.00410298	0.00128773	0.993678	20.8949
1505	0.0399968	0.00338483	0.986737	8.76745
1506	0.0797841	0.000908459	0.996388	28.1407
1507	0.00401966	0.00137301	0.994289	20.0543
1508	0.00305198	0.000721877	0.99681	34.549
1509	0.010304	0.0025782	0.990157	11.0776
1510	0.0051488	0.00280371	0.991472	10.0851
1511	0.00567672	0.00267245	0.989873	10.9045
1512	0.0184445	0.00545566	0.977605	5.39327
1513	0.0235252	0.00258007	0.989751	11.2563
1514	0.030502	0.00175815	0.992081	16.3058
1515	0.00250096	0.00088862	0.996298	29.3231
1516	0.00894379	0.00140205	0.994089	19.9397
1517	0.00849378	0.00238295	0.990042	12.2009
1518	0.123268	0.00557264	0.980977	5.46935
1519	0.00658617	0.00325709	0.988102	9.0871
1520	0.00247929	0.000890449	0.996452	28.1407
1521	0.00313777	0.00169096	0.994247	16.6959
1522	0.00533798	0.00239351	0.991929	12.1583
1523	0.0563537	0.00165125	0.993161	17.2745
1524	0.038918	0.00332205	0.986512	9.01666
1525	0.00307007	0.00151708	0.995931	18.2693
1526	0.0172132	0.00324591	0.987232	9.06349
1527	0.0336544	0.00429612	0.981825	7.02102
1528	0.0129435	0.00194108	0.99246	14.7858
1529	0.00880921	0.00187667	0.990916	14.479
1530	0.00756118	0.00333608	0.9873	9.04001
1531	0.0176613	0.00328479	0.984512	8.92441
1532	0.016191	0.002241	0.989659	12.8762
1533	0.0315543	0.00418459	0.987156	7.12132
1534	0.0392556	0.00207284	0.992008	14.0703
1535	0.00243161	0.000619285	0.997223	38.7716
1536	0.0263375	0.00343766	0.984198	8.59469
1537	0.00309611	0.00115433	0.995334	23.1089
1538	0.00288234	0.00181948	0.993893	15.5779
1539	0.0342851	0.00318658	0.985643	9.30519
1540	0.011334	0.00227586	0.991419	12.7819
1541	0.438216	0.0166566	0.906143	1.77851
1542	0.00267732	0.000862186	0.996332	29.8243
1543	0.00650056	0.0021908	0.991312	13.1182
1544	0.00276961	0.000871745	0.99737	29.5716
1545	0.0697618	0.00416246	0.982826	7.2096
1546	0.00322767	0.00100977	0.995598	26.0406
1547	0.229169	0.00642554	0.975267	4.74109
1548	0.00410489	0.000531437	0.997108	43.6181
1549	0.00919322	0.00176401	0.991268	15.1715
1550	0.0185233	0.00301083	0.988306	9.77436
1551	0.0315897	0.003462	0.984796	8.24928
1552	0.0268069	0.00268795	0.989019	10.9731
1553	0.00477611	0.00125544	0.995394	21.809
1554	0.0636724	0.00299979	0.988791	9.96984
1555	0.0173923	0.00336771	0.987831	8.879
1556	0.00331478	0.00108991	0.995575	24.4017
1557	0.00583787	0.00166928	0.993875	17.1894
1558	0.00604751	0.001017	0.996245	26.0406
1559	0.143817	0.0104288	0.948087	2.86255
1560	0.0399639	0.00237204	0.990372	12.2437
1561	0.00293058	0.00185089	0.99372	15.44
1562	0.00878596	0.00313527	0.990786	9.40551
1563	0.0146756	0.00204967	0.990497	14.1273
1564	0.00353431	0.00243475	0.990096	11.5928
1565	0.0929812	0.0062569	0.976255	4.81303
1566	0.00575555	0.00288671	0.990317	10.1143
1567	0.009129	0.00306106	0.990068	9.66605
1568	0.00872414	0.000957079	0.996919	27.694
1569	0.0147317	0.00124645	0.995613	21.809
1570	0.00464899	0.00419909	0.988514	7.00692
1571	0.0129662	0.00252955	0.991335	11.6315
1572	0.00992877	0.00212245	0.991881	13.525
1573	0.0205843	0.00281394	0.989378	10.4788
1574	0.0203406	0.00249435	0.987468	11.6315
1575	0.0673865	0.00380841	0.983224	7.80637
1576	0.00254441	0.000769663	0.996509	32.6116
1577	0.0184044	0.00206093	0.991609	13.9022
1578	0.00445547	0.00166855	0.994153	16.8572
1579	0.00977824	0.00191079	0.992753	14.8487
1580	0.00248832	0.000844742	0.995057	30.6092
1581	0.0587924	0.00624432	0.976244	4.48515
1582	0.0130699	0.00358339	0.985714	8.32803
1583	0.00248434	0.00116174	0.997237	22.9569
1584	0.0434634	0.000807037	0.997312	31.1558
1585	0.0177354	0.00311752	0.986683	9.534
1586	0.291032	0.0127811	0.926356	2.4643
1587	0.0226144	0.00221621	0.993083	13.0691
1588	0.0703761	0.00457693	0.980696	6.7234
1589	0.00169145	0.000654754	0.997573	37.1218
1590	0.00492759	0.00290719	0.989408	10.2631
1591	0.0244635	0.00250536	0.991187	11.7095
1592	0.190207	0.00180026	0.993721	15.7182
1593	0.0391228	0.00216389	0.991957	13.4209
1594	0.00696525	0.00142947	0.994691	19.4941
1595	0.168103	0.00369046	0.988825	8.00332
1596	0.0250344	0.00352132	0.983545	8.59469
1597	0.020561	0.00271663	0.988859	10.8705
1598	0.0382029	0.00268458	0.99063	11.0077
1599	0.246091	0.00787579	0.968897	3.8858
1600	0.0490722	0.00238646	0.990042	12.2437
1601	0.127124	0.00474275	0.979135	6.43809
1602	0.0249645	0.0024165	0.991253	11.9912
1603	0.0434271	0.00699508	0.969909	4.11491
1604	0.00876326	0.00318584	0.990769	9.11082
1605	0.0222558	0.00302542	0.98626	9.80181
1606	0.0321831	0.00663614	0.973645	4.54947
1607	0.03252	0.00408751	0.983706	7.33077
1608	0.124901	0.00781828	0.961961	3.97431
1609	0.00387021	0.000836321	0.995841	30.0814
1610	0.0468144	0.00244627	0.989633	11.9502
1611	0.0140865	0.00256856	0.99043	11.3663
1612	0.00327683	0.00149926	0.995368	18.4627
1613	0.00491133	0.00137735	0.995017	20.0543
1614	0.0155079	0.00201521	0.992232	14.4192
1615	0.00734495	0.00189105	0.991789	15.2378
1616	0.0653112	0.00375206	0.982759	8.02171
1617	0.00359939	0.0012058	0.995338	22.3682
1618	0.00556185	0.00138372	0.994604	19.8264
1619	0.0371777	0.00455089	0.981766	6.65925
1620	0.114613	0.00798698	0.970277	4.35093
1621	0.00152017	0.000600786	0.997225	39.6528
1622	0.00181838	0.000749283	0.997321	33.5524
1623	0.00757989	0.000527772	0.998178	43.6181
1624	0.245036	0.00765512	0.965875	3.9925
1625	0.0217091	0.00393887	0.985019	7.65229
1626	0.0912717	0.00487774	0.983288	6.23115
1627	0.035467	0.00655539	0.971214	4.74109
1628	0.0456302	0.00227926	0.990175	12.6889
1629	0.00746681	0.00123089	0.995345	22.0851
1630	0.00877938	0.00110194	0.995343	24.2323
1631	0.0494488	0.00714214	0.967045	4.00166
1632	0.0959789	0.00463657	0.982971	6.63393
1633	0.0272809	0.00429641	0.986287	6.82866
1634	0.151224	0.00577267	0.978739	5.38495
1635	0.0158254	0.00237928	0.990708	12.3302
1636	0.0426079	0.00238253	0.991402	12.1161
1637	0.129454	0.00712564	0.966321	4.20922
1638	0.00960213	0.00206282	0.990663	14.0703
1639	0.0414762	0.00362905	0.983613	8.11499
1640	0.0522285	0.00558674	0.980685	5.34371
1641	0.00944485	0.00166728	0.99449	17.1051
1642	0.00146441	0.00134616	0.995734	20.5262
1643	0.00246597	0.00116371	0.995283	23.5773
1644	0.00148178	0.00069089	0.997616	35.6066
1645	0.00207114	0.000484162	0.99764	45.9138
1646	0.321474	0.00568845	0.973291	5.36013
1647	0.00443595	0.000802438	0.997357	31.4364
1648	0.0015652	0.000692645	0.997211	35.2469
1649	0.0397869	0.00988627	0.963452	3.09897
1650	0.00130556	0.000546925	0.997727	41.541
1651	0.0211186	0.00284576	0.990265	10.1143
1652	0.0429259	0.00274168	0.990703	10.7368
1653	0.00348148	0.00116339	0.994716	22.3682
1654	0.00660442	0.00204233	0.992163	13.7923
1655	0.0258944	0.00376434	0.984205	7.87685
1656	0.0332991	0.00198122	0.992524	14.5394
1657	0.0106986	0.00197835	0.992595	12.5973
1658	0.00610364	0.00257962	0.990502	11.0077
1659	0.367537	0.00707937	0.969263	4.35636
1660	0.0161567	0.00344604	0.987299	8.63724
1661	0.030656	0.00174355	0.991802	16.1548
1662	0.0767861	0.00386202	0.98413	7.80637
1663	0.0585643	0.00503837	0.979182	6.01629
1664	0.00803072	0.00200993	0.992584	14.2426
1665	0.0104164	0.00137745	0.99457	19.9397
1666	0.0525254	0.00443512	0.983402	6.7234
1667	0.00860151	0.00433241	0.985457	6.96496
1668	0.0149886	0.00241427	0.991492	12.2009
1669	0.243241	0.0121528	0.946164	2.37701
1670	0.0270189	0.00372521	0.985952	7.91257
1671	0.00640234	0.00253388	0.990307	11.5163
1672	0.0417868	0.00370044	0.984308	8.13391
1673	0.0322532	0.00257596	0.990526	11.2563
1674	0.116082	0.0042371	0.981869	6.96496
1675	0.0020066	0.000854832	0.997401	29.8243
1676	0.0111498	0.00223907	0.99025	13.0203
1677	0.015987	0.00107175	0.995755	24.5736
1678	0.466474	0.00443341	0.98901	6.80204
1679	0.030398	0.00224526	0.991925	13.0691
1680	0.0445893	0.00479735	0.978912	6.28729
1681	0.00102682	0.000774621	0.996784	32.3097
1682	0.0177969	0.00332911	0.987493	8.83404
1683	0.0859356	0.00437888	0.978561	6.95109
1684	0.00489584	0.000939053	0.99611	27.9156
1685	0.0153503	0.00263709	0.991212	10.9731
1686	0.0245465	0.00160399	0.994024	17.4472
1687	0.00271013	0.00234878	0.992544	12.3739
1688	0.0137557	0.00453435	0.985082	6.62134
1689	0.0136894	0.00259627	0.991139	10.9387
1690	0.00385483	0.00139277	0.99583	19.7144
1691	0.00367128	0.00169719	0.995327	16.4596
1692	0.0147215	0.000708814	0.997439	34.8945
1693	0.257722	0.00527518	0.975765	5.77723
1694	0.00483118	0.00149132	0.994196	18.4627
1695	0.000686899	0.000383593	0.999113	53.6838
1696	0.0325737	0.00439458	0.981157	6.81532
1697	0.0171806	0.00146696	0.993782	18.8619
1698	0.00716773	0.00249583	0.990788	11.5163
1699	0.0783812	0.00244153	0.9877	11.9094
1700	0.0941196	0.00766697	0.963544	3.92956
1701	0.00264531	0.000554515	0.997523	42.0415
1702	0.462402	0.00984144	0.949093	3.16647
1703	0.102468	0.00555706	0.97858	5.46079
1704	0.0713648	0.00576075	0.977026	5.27904
1705	0.00246991	0.000817316	0.996939	30.88
1706	0.00519605	0.00150531	0.99428	18.5609
1707	0.0564635	0.00457664	0.981302	6.67198
1708	0.0692254	0.00504921	0.974147	6.07917
1709	0.0148298	0.00135394	0.995568	20.4061
1710	0.00650572	0.00257555	0.991547	11.2201
1711	0.0105301	0.0017805	0.99264	15.8611
1712	0.152751	0.00317443	0.989586	9.33007
1713	0.0409918	0.00915525	0.959259	3.35524
1714	0.00770619	0.0010426	0.997283	25.4704
1715	0.0871212	0.00582194	0.976388	5.23941
1716	0.00438108	0.00152269	0.995058	18.08
1717	0.00342622	0.0012475	0.995967	21.2771
1718	0.0344877	0.00362554	0.985793	8.22982
1719	0.00588992	0.0013864	0.99295	19.9397
1720	0.139983	0.00390455	0.982039	7.72001
1721	0.0451728	0.00655867	0.971282	4.24507
1722	0.0160094	0.00220472	0.992345	13.2679
1723	0.0210633	0.00160146	0.994704	17.5349
1724	0.00239104	0.00138916	0.994826	18.6601
1725	0.0754304	0.0163154	0.915865	1.70217
1726	0.154291	0.00588082	0.974824	5.14667
1727	0.0170585	0.00229495	0.989428	12.6429
1728	0.017145	0.00189397	0.992023	15.0407
1729	0.110896	0.00302543	0.986004	9.82942
1730	0.165248	0.00559439	0.977362	5.46079
1731	0.0475651	0.00188592	0.992923	15.1715
1732	0.0633587	0.00233384	0.990247	12.507
1733	0.199487	0.00816252	0.963779	3.65387
1734	0.0202165	0.00396057	0.983536	7.39289
1735	0.00769092	0.00183485	0.992734	14.7858
1736	0.0093624	0.00370689	0.988527	8.09616
1737	0.00284073	0.00102557	0.996744	25.8477
1738	0.0255761	0.00341251	0.984545	8.59469
1739	0.00828774	0.00128263	0.994154	21.1482
1740	0.0261117	0.00231622	0.990714	12.552
1741	0.487114	0.0142556	0.925292	2.11353
1742	0.0274789	0.00611449	0.973809	5.01357
1743	0.0223689	0.00130727	0.994737	21.0208
1744	0.0337426	0.00368412	0.985043	8.09616
1745	0.00386018	0.00124809	0.996053	21.5398
1746	0.0150058	0.00235492	0.991407	12.4623
1747	0.00405336	0.00171798	0.99419	16.3058
1748	0.0614484	0.00320785	0.989265	9.45649
1749	0.0622555	0.00822645	0.955502	3.69253
1750	0.00171533	0.000789595	0.996437	32.0133
1751	0.0410324	0.00302306	0.989962	9.77436
1752	0.0720026	0.00499677	0.981425	6.11111
1753	0.00781045	0.00191645	0.993949	14.9122
1754	0.00396283	0.00153661	0.993943	18.08
1755	0.0247238	0.00315258	0.985417	9.40551
1756	0.0102731	0.0021087	0.991282	13.6306
1757	0.00709366	0.000691408	0.997438	35.2469
1758	0.011389	0.00174517	0.993986	16.3058
1759	0.0700207	0.00880156	0.958595	3.37797
1760	0.0220509	0.00304454	0.985054	9.48219
1761	0.193141	0.00467471	0.980594	6.6088
1762	0.0741177	0.00494778	0.982274	6.10043
1763	0.0333822	0.0026316	0.991356	11.2201
1764	0.0481181	0.00512243	0.977378	5.95469
1765	0.0134477	0.0045206	0.983968	6.49804
1766	0.0220731	0.00336524	0.987877	8.85646
1767	0.017995	0.00116242	0.99362	23.1089
1768	0.127544	0.00129106	0.995241	21.809
1769	0.00164046	0.000344406	0.999042	58.1574
1770	0.00229292	0.00169282	0.995207	16.5377
1771	0.0490036	0.00227175	0.99114	12.6429
1772	0.0459059	0.002462	0.990792	11.9094
1773	0.0815727	0.00372576	0.983742	7.96677
1774	0.0203906	0.00495431	0.979039	6.0686
1775	0.0258865	0.00235662	0.988921	12.418
1776	0.0397747	0.00291167	0.988531	10.1733
1777	0.0795545	0.00525601	0.98131	5.64635
1778	0.0633573	0.00346329	0.98589	8.65867
1779	0.0937204	0.00546049	0.979283	5.55644
1780	0.00136562	0.000881606	0.996791	28.1407
1781	0.0106996	0.00121426	0.993853	21.809
1782	0.0130568	0.00245669	0.989328	11.9502
1783	0.0163752	0.00270192	0.987269	10.9387
1784	0.0015503	0.000820749	0.996427	31.1558
1785	0.00486536	0.00129137	0.994577	21.2771
1786	0.00260023	0.000787394	0.997066	32.3097
1787	0.0142226	0.00271547	0.987706	10.7368
1788	0.0675754	0.00835202	0.962209	3.6048
1789	0.472261	0.0112564	0.949417	2.75193
1790	0.00420069	0.00087287	0.996796	29.5716
1791	0.0423744	0.000813662	0.997758	31.4364
1792	0.00590819	0.00211461	0.993037	13.6841
1793	0.0506957	0.00626901	0.967922	4.59138
1794	0.378164	0.00412562	0.982407	7.25456
1795	0.0111225	0.00730169	0.97464	4.16402
1796	0.0265959	0.00283642	0.990643	10.3238
1797	0.0188496	0.00240955	0.991866	11.9094
1798	0.00949197	0.00285818	0.988447	10.0851
1799	0.0113691	0.00401726	0.984739	7.25456
1800	0.00841498	0.00233495	0.99296	12.5973
1801	0.00181752	0.00152637	0.996099	17.8946
1802	0.00114164	0.000597999	0.997751	39.6528
1803	0.00904323	0.00162778	0.995527	17.2745
1804	0.0143896	0.00617971	0.974771	4.87353
1805	0.0111559	0.00189525	0.992412	14.9762
1806	0.0224635	0.00170539	0.992792	16.7762
1807	0.0520061	0.00464472	0.983333	6.64656
1808	0.00515537	0.00178387	0.993337	15.7182
1809	0.00503353	0.00270899	0.990799	10.7368
1810	0.0394667	0.00972343	0.96357	3.14932
1811	0.478065	0.00354347	0.98787	8.32803
1812	0.0206302	0.00236845	0.990898	12.418
1813	0.04732	0.00142764	0.994186	19.3858
1814	0.00527697	0.00110427	0.995046	24.2323
1815	0.00838425	0.00214796	0.991551	13.4209
1816	0.171757	0.00649978	0.973134	4.70276
1817	0.00828321	0.00233279	0.990739	12.552
1818	0.0884181	0.00341151	0.986101	8.76745
1819	0.0133431	0.00262927	0.987924	11.0425
1820	0.111546	0.00874501	0.960444	3.32962
1821	0.143431	0.00458507	0.984233	6.64656
1822	0.0088299	0.00296728	0.989379	9.9132
1823	0.104019	0.00765998	0.967916	4.03871
1824	0.00945023	0.00239904	0.989333	12.2437
1825	0.0643054	0.00520504	0.978669	5.75816
1826	0.050547	0.00332166	0.987069	8.9473
1827	0.0123251	0.00223438	0.99342	12.9239
1828	0.144447	0.00846877	0.961611	3.63106
1829	0.00602064	0.000791233	0.996239	32.0133
1830	0.0279785	0.00243561	0.991159	11.749
1831	0.0265927	0.00276798	0.990007	10.7368
1832	0.0426896	0.00272086	0.991982	10.7368
1833	0.0492899	0.00292928	0.990626	10.1143
1834	0.0439119	0.00290147	0.988779	10.2031
1835	0.018021	0.00382076	0.984171	7.65229
1836	0.036822	0.00600476	0.967726	5.07187
1837	0.0358333	0.0021885	0.990982	13.2679
1838	0.00681779	0.00234165	0.992627	12.3739
1839	0.0715409	0.00990636	0.953077	3.12115
1840	0.00173279	0.000731021	0.99692	33.8781
1841	0.0189244	0.00439805	0.985785	6.9235
1842	0.0946135	0.00568651	0.974986	5.3274
1843	0.00257055	0.000699409	0.996491	35.2469
1844	0.0301221	0.00257879	0.988965	11.3663
1845	0.0048381	0.000751989	0.997341	33.2328
1846	0.0195903	0.00271737	0.990486	10.8032
1847	0.0405726	0.00373659	0.982531	8.09616
1848	0.0680058	0.00268182	0.988787	10.9731
1849	0.0754114	0.00442322	0.981381	6.81532
1850	0.160731	0.00345303	0.986561	8.76745
1851	0.135186	0.0095932	0.949773	3.23696
1852	0.00619114	0.00261061	0.991617	11.2563
1853	0.0794072	0.00545416	0.975969	5.23941
1854	0.029853	0.00157727	0.993802	17.4472
1855	0.0654086	0.00425524	0.980067	7.03517
1856	0.00488365	0.00279453	0.991956	10.5421
1857	0.033739	0.00358275	0.984864	8.3082
1858	0.0205818	0.00261718	0.990692	11.2927
1859	0.00651053	0.00167285	0.993685	16.8572
1860	0.0205024	0.00438246	0.980441	6.84205
1861	0.262819	0.0069763	0.973411	4.38373
1862	0.0235527	0.00534746	0.98002	5.36838
1863	0.0544479	0.00510893	0.978105	5.84497
1864	0.0410347	0.00585327	0.976372	5.09408
1865	0.0378186	0.00516242	0.976993	5.88439
1866	0.0413784	0.00227254	0.992284	12.8288
1867	0.0209399	0.00184818	0.993071	15.5086
1868	0.010397	0.00192436	0.992512	14.9762
1869	0.00312105	0.00108245	0.99546	24.5736
1870	0.0039444	0.00154541	0.995174	17.9868
1871	0.263142	0.00980613	0.955103	3.14648
1872	0.00219553	0.00128829	0.995562	21.2771
1873	0.0215436	0.00335063	0.98678	8.90165
1874	0.0245291	0.00260171	0.989424	11.1129
1875	0.0047699	0.00117651	0.995717	23.1089
1876	0.046028	0.0033376	0.984821	8.9473
1877	0.0890873	0.00361982	0.982825	8.24928
1878	0.00891026	0.00231376	0.992039	12.5973
1879	0.0517094	0.00301555	0.983912	9.85719
1880	0.0184131	0.00235355	0.99145	12.5973
1881	0.0187762	0.00319401	0.984637	7.89467
1882	0.0460852	0.00989669	0.952696	3.12394
1883	0.0131373	0.00299353	0.98774	9.85719
1884	0.026715	0.00384884	0.983394	7.82387
1885	0.12696	0.00230312	0.990811	12.9719
1886	0.00271702	0.00165224	0.994112	17.2745
1887	0.0102304	0.00158562	0.994096	17.5349
1888	0.0252262	0.00286434	0.98812	10.3238
1889	0.0326598	0.00325149	0.987609	9.15865
1890	0.00537558	0.00234796	0.992426	12.1161
1891	0.0112859	0.00233128	0.990748	12.4623
1892	0.0159756	0.00263961	0.991042	11.2927
1893	0.0499929	0.00551823	0.974887	5.42682
1894	0.088666	0.00408654	0.983933	7.40859
1895	0.0289287	0.00247754	0.989722	11.749
1896	0.0337608	0.00410004	0.983851	7.22452
1897	0.0103747	0.0016653	0.992996	16.6959
1898	0.00776193	0.002198	0.991083	11.9094
1899	0.00235711	0.001183	0.996726	22.5126
1900	0.00583148	0.00253686	0.992409	10.5741
1901	0.00587395	0.00583867	0.981897	5.10153
1902	0.0431047	0.00267522	0.989974	10.7699
1903	0.0290353	0.00219016	0.991876	13.0691
1904	0.392461	0.014272	0.941719	2.17005
1905	0.020048	0.00359882	0.990307	8.21046
1906	0.0233678	0.00150876	0.99314	18.3655
1907	0.0222116	0.00247894	0.988873	11.7095
1908	0.130737	0.00982127	0.958248	3.14364
1909	0.0625194	0.00560935	0.976965	5.33554
1910	0.0226371	0.00159404	0.995014	16.9391
1911	0.0468401	0.00357464	0.983263	8.15291
1912	0.00775525	0.00319434	0.988668	8.81173
1913	0.0174436	0.00154793	0.992111	18.08
1914	0.0157082	0.00153207	0.995883	18.1742
1915	0.0909795	0.00161276	0.995248	17.5349
1916	0.00280866	0.00129071	0.994758	21.2771
1917	0.00893893	0.00173158	0.992414	16.3824
1918	0.0314318	0.00430832	0.984888	6.99288
1919	0.00442509	0.00194989	0.994709	14.479
1920	0.00776531	0.00288503	0.990005	10.1733
1921	0.204618	0.00460039	0.983103	6.53454
1922	0.0254107	0.00168259	0.99232	16.7762
1923	0.0775982	0.00520763	0.978215	5.84497
1924	0.0243861	0.00655322	0.975024	4.58534
1925	0.0429844	0.00291435	0.988999	10.1143
1926	0.0346007	0.00240455	0.990802	11.8689
1927	0.00410331	0.00238916	0.992231	11.9912
1928	0.0368677	0.00267537	0.98937	10.9731
1929	0.0120662	0.00313667	0.988681	9.48219
1930	0.0306989	0.000870377	0.996216	29.5716
1931	0.00428136	0.00293268	0.988974	10.0851
1932	0.0347871	0.00177771	0.993963	15.9335
1933	0.103193	0.00356779	0.983767	8.42861
1934	0.0237633	0.0032749	0.987535	9.06349
1935	0.127426	0.00742468	0.969481	4.09079
1936	0.0713291	0.00274899	0.988629	10.7038
1937	0.00399911	0.00224839	0.992724	12.6889
1938	0.137403	0.00923224	0.960181	3.3328
1939	0.0251533	0.00214855	0.990233	13.3695
1940	0.0556656	0.00446477	0.981151	6.73638
1941	0.0789517	0.00476735	0.982479	6.47392
1942	0.00539456	0.0022771	0.990444	12.7352
1943	0.0356214	0.00409787	0.980759	7.40859
1944	0.00501378	0.0020519	0.994275	13.847
1945	0.0482497	0.00396672	0.983964	7.55291
1946	0.486929	0.00324974	0.99022	9.13467
1947	0.116571	0.00529058	0.978219	5.6555
1948	0.0224183	0.00319103	0.985976	9.28044
1949	0.00949957	0.00221307	0.991506	12.6889
1950	0.0203	0.004693	0.981837	6.48596
1951	0.016981	0.00244519	0.991323	11.9094
1952	0.000669435	0.000569924	0.997563	41.0523
1953	0.00172453	0.000731344	0.997927	33.8781
1954	0.376237	0.0165257	0.906562	1.87403
1955	0.0503554	0.00745138	0.971953	4.11491
1956	0.0221528	0.00642942	0.973614	4.72825
1957	0.0162853	0.00308795	0.989925	9.74705
1958	0.0319143	0.00216368	0.989312	13.3185
1959	0.0155677	0.00113401	0.995071	23.7377
1960	0.0458614	0.00145664	0.994359	19.2787
1961	0.00301925	0.00132263	0.99584	20.8949
1962	0.0520688	0.00451815	0.981896	6.52233
1963	0.00392835	0.00131558	0.992683	21.1482
1964	0.03305	0.00392781	0.984992	7.686
1965	0.0235716	0.00304149	0.988212	9.85719
1966	0.0013426	0.000675867	0.997756	36.3484
1967	0.0679626	0.00285912	0.990245	10.2631
1968	0.00689278	0.00167472	0.994169	16.4596
1969	0.0105937	0.00270017	0.990908	10.8368
1970	0.161334	0.00367757	0.985243	8.13391
1971	0.0421386	0.00295377	0.987886	9.99841
1972	0.0310203	0.00261801	0.989798	11.1484
1973	0.218021	0.010034	0.954948	2.99266
1974	0.0673118	0.00351546	0.985881	8.68021
1975	0.0283016	0.00220246	0.99089	13.3185
1976	0.013723	0.00149397	0.99334	18.4627
1977	0.00218273	0.000765717	0.995942	32.0133
1978	0.00912087	0.0026021	0.988705	11.2201
1979	0.0181082	0.00316916	0.988475	9.30519
1980	0.0201866	0.00193066	0.992276	14.7234
1981	0.0542712	0.00464897	0.981471	6.53454
1982	0.00293801	0.000918129	0.996055	27.4759
1983	0.0116385	0.00254226	0.990351	11.4784
1984	0.0145903	0.00203212	0.989532	13.9578
1985	0.0276384	0.00351665	0.986272	8.3082
1986	0.0366199	0.00255023	0.990048	11.5163
1987	0.0209927	0.00221742	0.989843	13.1182
1988	0.00995539	0.0045307	0.985726	6.41442
1989	0.0102756	0.00120304	0.995084	22.5126
1990	0.00306483	0.00112678	0.994639	23.7377
1991	0.0103919	0.00134693	0.996446	20.1702
1992	0.0119339	0.00101194	0.995809	25.2858
1993	0.0447472	0.00571915	0.976812	5.34371
1994	0.254778	0.00710892	0.966648	4.23476
1995	0.00361611	0.00166359	0.994494	16.4596
1996	0.0818221	0.00158591	0.994513	17.5349
1997	0.0113195	0.00191505	0.992131	14.8487
1998	0.00155558	0.000743602	0.997263	32.0133
1999	0.0204168	0.00178399	0.99285	15.8611
[truncated: 28,001 more rows]

## Sheet: IBDPhase with IBD Overlap
#iid	global.phase.error	phase.flip.rate	proportion.in.1cM.correct.runs	mean.correct.run.length.cM
1	0.0217736	0.00233763	0.992026	12.2009
2	0.0161347	0.00266495	0.990841	11.0425
3	0.0109093	0.00262296	0.990888	11.2201
4	0.00516144	0.00197008	0.992501	14.3599
5	0.00825804	0.00182902	0.993592	15.7182
6	0.123909	0.00453171	0.984571	6.73638
7	0.00422106	0.00161019	0.994073	17.5349
8	0.0112476	0.00178734	0.99441	15.8611
9	0.00421365	0.00128552	0.994334	21.0208
10	0.0271896	0.00153563	0.993194	18.1742
11	0.0598014	0.00641055	0.976692	4.81303
12	0.00716731	0.00191188	0.991793	14.7234
13	0.00264964	0.00187644	0.993925	15.7893
14	0.0463574	0.00456529	0.981783	6.69759
15	0.0196605	0.00260199	0.988416	11.3294
16	0.00124463	0.000450954	0.998367	48.4645
17	0.0535478	0.00341121	0.985138	8.74548
18	0.140679	0.00144309	0.996038	19.2787
19	0.141698	0.00348188	0.984208	8.72361
20	0.0450176	0.00393498	0.984107	7.61888
21	0.0253627	0.00359741	0.987619	8.3082
22	0.0124994	0.00337991	0.986554	8.65867
23	0.0593731	0.00195966	0.992924	14.7234
24	0.00209156	0.000900278	0.996502	28.8384
25	0.0186929	0.00326786	0.987645	9.11082
26	0.0197098	0.00356784	0.986868	8.44902
27	0.00165984	0.000839041	0.996961	30.6092
28	0.00287076	0.00108861	0.995243	23.9003
29	0.00895528	0.00371253	0.986314	7.77159
30	0.0240828	0.0046729	0.980642	5.80607
31	0.0719178	0.00451754	0.981164	6.71047
32	0.0330897	0.00201534	0.992835	14.301
33	0.00325718	0.00156595	0.993438	17.7129
34	0.0420657	0.00601461	0.979531	5.1391
35	0.00600644	0.0013026	0.994011	21.0208
36	0.00409419	0.00327031	0.990523	8.49014
37	0.0362558	0.0019807	0.992528	14.4192
38	0.0082951	0.00349793	0.990226	8.57358
39	0.00515371	0.0024141	0.991567	12.0742
40	0.00681679	0.00203228	0.99201	14.2426
41	0.0185775	0.00441139	0.984661	6.7234
42	0.00912835	0.00176393	0.992335	15.7182
43	0.0164096	0.00234554	0.992682	12.5973
44	0.0238321	0.00122352	0.995497	21.809
45	0.00453554	0.00119069	0.996403	22.8068
46	0.0293445	0.00242352	0.991312	12.0326
47	0.0119473	0.00388747	0.985741	7.84145
48	0.0162626	0.00328144	0.985738	9.06349
49	0.0203344	0.00311222	0.985271	9.6128
50	0.430808	0.0145082	0.93262	2.35773
51	0.0678459	0.00237166	0.990586	12.2868
52	0.12641	0.00306794	0.986492	9.80181
53	0.0688601	0.00378795	0.984042	8.00332
54	0.0748903	0.0066273	0.97273	4.72825
55	0.0165507	0.00193151	0.992006	14.5394
56	0.0606773	0.00235014	0.990807	12.418
57	0.0131839	0.004287	0.987573	6.97889
58	0.0087855	0.00102241	0.99655	25.8477
59	0.0105908	0.00197501	0.991939	14.5394
60	0.0381654	0.003496	0.986735	8.57358
61	0.467094	0.0113475	0.953346	2.98243
62	0.0327469	0.00462708	0.981375	6.62134
63	0.00292325	0.00196071	0.994515	14.4192
64	0.0258985	0.00465349	0.984333	6.43809
65	0.0659052	0.00569256	0.98157	5.43527
66	0.0197676	0.00240184	0.989651	12.1583
67	0.015656	0.00173659	0.993741	16.0804
68	0.0170775	0.00351355	0.985802	8.53165
69	0.0115896	0.00165054	0.992165	16.9391
70	0.0607618	0.00339583	0.984106	8.81173
71	0.0184833	0.00398556	0.98635	7.44018
72	0.0212148	0.00464358	0.980708	6.55911
73	0.00613723	0.00200088	0.992993	14.2426
74	0.0533562	0.00271563	0.989502	10.8032
75	0.0237318	0.00152846	0.99465	18.2693
76	0.017327	0.000923863	0.996533	28.1407
77	0.0228598	0.00387228	0.986841	7.63555
78	0.0252468	0.00414866	0.983003	7.3001
79	0.0581521	0.00562875	0.978014	5.22372
80	0.0102979	0.00186171	0.992606	15.2378
81	0.00382457	0.00152442	0.99425	18.2693
82	0.00768293	0.00262718	0.991649	11.1484
83	0.0576254	0.00316643	0.987706	9.45649
84	0.00346062	0.00136794	0.99372	20.1702
85	0.397703	0.00618729	0.974919	5.01357
86	0.16373	0.00406374	0.985598	7.48808
87	0.0665222	0.00426063	0.985199	7.12132
88	0.00550371	0.000738632	0.997194	33.5524
89	0.0284531	0.00329772	0.986254	9.06349
90	0.0024139	0.000902979	0.99726	28.3695
91	0.0392377	0.00352637	0.984015	8.55256
92	0.0170433	0.00282386	0.988637	10.5104
93	0.0377583	0.00336722	0.986238	8.90165
94	0.0729806	0.00553447	0.977384	5.6555
95	0.00575241	0.00222377	0.993632	13.2176
96	0.0525195	0.0085373	0.965186	3.54618
97	0.0193824	0.00270326	0.989086	10.8368
98	0.0241136	0.00339397	0.98453	8.85646
99	0.449473	0.00720666	0.969269	4.4395
100	0.0028966	0.00122859	0.994536	21.9462
101	0.00708848	0.00131466	0.993834	20.5262
102	0.00298286	0.000890268	0.99751	29.3231
103	0.00622229	0.00148063	0.993731	18.8619
104	0.0187483	0.00363131	0.985811	8.172
105	0.0152197	0.00188018	0.993386	14.9762
106	0.0515938	0.00334574	0.987423	8.99342
107	0.0270162	0.00683336	0.972977	4.49671
108	0.145471	0.00272502	0.988607	10.8368
109	0.0238449	0.00273353	0.990401	10.6062
110	0.0264826	0.00677871	0.973997	4.39477
111	0.00984714	0.00461061	0.98369	6.40265
112	0.00432378	0.00180157	0.993844	15.7182
113	0.112375	0.00539634	0.980324	5.68314
114	0.116426	0.00710677	0.974296	4.45651
115	0.00674635	0.00208265	0.992503	13.6306
116	0.470612	0.0037258	0.98612	8.00332
117	0.0774633	0.00264847	0.989849	11.1841
118	0.0105517	0.00276821	0.988341	10.0851
119	0.0142336	0.00144595	0.99402	19.1728
120	0.0775568	0.0016152	0.993191	17.3604
121	0.0144426	0.00198931	0.993473	14.2426
122	0.00992752	0.00173482	0.992958	16.3824
123	0.0525651	0.010902	0.948814	2.93724
124	0.130475	0.0031338	0.987342	9.50803
125	0.00475815	0.00112383	0.996529	23.9003
126	0.0167014	0.00403624	0.983271	6.49804
127	0.0414965	0.00531353	0.980581	5.76768
128	0.00815493	0.00274496	0.989924	10.5421
129	0.038835	0.004033	0.983404	7.60228
130	0.00384097	0.0016358	0.994563	17.1894
131	0.00665597	0.00187892	0.992369	14.9122
132	0.00508828	0.000902177	0.996792	28.602
133	0.00393604	0.0013849	0.993894	20.0543
134	0.00558777	0.00201512	0.993374	13.9022
135	0.0836239	0.00291521	0.989116	10.1733
136	0.01446	0.00299235	0.989665	9.80181
137	0.00629553	0.00221146	0.991426	12.9239
138	0.0515993	0.00906079	0.961842	3.55341
139	0.0917593	0.0071634	0.970437	4.34011
140	0.0154052	0.00174533	0.992543	16.0066
141	0.0403768	0.00244001	0.991497	11.8689
142	0.00527533	0.00406903	0.987943	7.3617
143	0.0420889	0.00297662	0.986622	9.94144
144	0.00256331	0.000697438	0.996668	35.2469
145	0.256706	0.00421013	0.984723	7.3617
146	0.0399629	0.00321987	0.986567	8.15291
147	0.0167654	0.00356614	0.986604	8.36797
148	0.0432437	0.0015672	0.99447	17.9868
149	0.00680315	0.000954045	0.995686	27.05
150	0.119298	0.00505916	0.980438	6.01629
151	0.105978	0.0050589	0.979228	6.12183
152	0.00183553	0.000958452	0.995624	27.2613
153	0.0411957	0.00381593	0.984353	7.87685
154	0.135565	0.00338553	0.98754	8.76745
155	0.00387621	0.000973561	0.995672	26.8419
156	0.0143957	0.00374991	0.988255	7.96677
157	0.0372969	0.00535463	0.975968	5.55644
158	0.0167178	0.00190364	0.992085	14.9762
159	0.00848176	0.0031597	0.984485	9.18275
160	0.13251	0.00452944	0.980607	6.52233
161	0.131899	0.007081	0.971759	4.42262
162	0.363506	0.00231892	0.992261	12.2437
163	0.0203997	0.00300579	0.986711	9.82942
164	0.0472633	0.00285477	0.986844	10.4163
165	0.0279412	0.00619744	0.975975	4.79319
166	0.00739714	0.00183579	0.99343	15.44
167	0.0809793	0.00368577	0.983044	8.05877
168	0.0230694	0.00397688	0.983838	7.3617
169	0.0221996	0.00480826	0.981852	6.32146
170	0.0323659	0.000708543	0.99747	34.8945
171	0.0228484	0.00612449	0.979495	4.67754
172	0.00721221	0.00164078	0.99437	17.1051
173	0.0132753	0.00120767	0.995975	22.5126
174	0.191618	0.00530201	0.976243	5.83519
175	0.0120126	0.0020417	0.993282	13.738
176	0.330076	0.00296243	0.988157	10.1733
177	0.0224352	0.00413017	0.984817	7.3001
178	0.0207467	0.00175451	0.992729	16.1548
179	0.0221304	0.00221845	0.991358	13.0203
180	0.00572859	0.00165164	0.993423	16.4596
181	0.0156655	0.00316729	0.986136	9.33007
182	0.00274561	0.000878958	0.996554	29.3231
183	0.00478469	0.00118273	0.995396	22.6587
184	0.00651826	0.0021637	0.992798	13.3695
185	0.00292766	0.00183305	0.993783	14.9762
186	0.0123236	0.00276542	0.987588	10.5421
187	0.0169789	0.00147721	0.994171	18.7605
188	0.0362507	0.00449302	0.981314	6.52233
189	0.0590802	0.00301857	0.988827	9.85719
190	0.00172821	0.00128279	0.99533	21.0208
191	0.00330623	0.00154589	0.9935	17.8946
192	0.107861	0.00367968	0.986378	8.26883
193	0.0129369	0.00215321	0.992607	13.1182
194	0.00567888	0.0011865	0.995871	22.8068
195	0.00245262	0.00143299	0.995427	19.6036
196	0.0122171	0.00336838	0.987436	8.72361
197	0.131126	0.00652406	0.972261	4.65259
198	0.0498473	0.00369375	0.982573	8.19119
199	0.0208798	0.00325075	0.989219	9.04001
200	0.00291642	0.00261608	0.991002	9.88511
201	0.00768532	0.00321691	0.988656	9.01666
202	0.00754556	0.0021131	0.99144	12.9719
203	0.0593696	0.00242732	0.989934	12.0326
204	0.00665726	0.00261439	0.990836	11.1484
205	0.00923762	0.00112301	0.995684	23.9003
206	0.0152926	0.00213614	0.992326	13.3695
207	0.00417716	0.00110357	0.99609	24.4017
208	0.0263984	0.00276607	0.989068	10.9045
209	0.0101894	0.00286067	0.988501	10.3544
210	0.0720103	0.00387201	0.983328	7.80637
211	0.0439828	0.00251769	0.98862	11.5928
212	0.283181	0.014494	0.937078	2.4539
213	0.0186503	0.00117489	0.994997	23.4191
214	0.00421614	0.00109908	0.995217	24.2323
215	0.00437365	0.00171143	0.993355	16.5377
216	0.0859088	0.00338607	0.98777	8.92441
217	0.0703451	0.00378317	0.985294	8.00332
218	0.0112785	0.00299741	0.989781	9.82942
219	0.136509	0.00627444	0.974611	4.99205
220	0.00896065	0.00231067	0.991481	12.6429
221	0.00709393	0.00215981	0.992565	13.3695
222	0.0319983	0.00351289	0.986637	8.55256
223	0.0126813	0.00354716	0.987586	8.4083
224	0.04766	0.00681118	0.971598	4.54947
225	0.0370969	0.000956245	0.99673	27.05
226	0.00965617	0.00202571	0.992655	14.2426
227	0.0351248	0.00376402	0.985902	8.07742
228	0.00356087	0.0012907	0.995175	21.4076
229	0.0978297	0.00923472	0.961959	3.36819
230	0.0037831	0.00215388	0.992825	13.6306
231	0.000915601	0.00048953	0.998867	45.9138
232	0.0410288	0.00224405	0.991668	12.9719
233	0.00340643	0.00103114	0.994559	26.0406
234	0.028524	0.00327535	0.985906	9.20698
235	0.00784533	0.00223249	0.993395	12.9719
236	0.0354265	0.00198986	0.993601	14.1847
237	0.0706166	0.00295738	0.986638	10.2031
238	0.0211093	0.0015468	0.993289	18.1742
239	0.108512	0.00368953	0.983959	8.19119
240	0.00734564	0.00166044	0.992779	16.9391
241	0.133137	0.00425353	0.982531	7.1505
242	0.00235653	0.00109314	0.995777	24.2323
243	0.00289551	0.00123964	0.993956	21.9462
244	0.003968	0.00177159	0.994292	16.0066
245	0.00340621	0.000862907	0.996798	29.8243
246	0.00384037	0.00215201	0.993588	13.0203
247	0.00740287	0.000919723	0.996046	28.1407
248	0.00189162	0.00122505	0.996456	22.0851
249	0.0104638	0.00236746	0.992933	12.2868
250	0.272011	0.00301816	0.989002	9.50803
251	0.00865762	0.00211532	0.989125	13.4728
252	0.00851037	0.00168425	0.993272	16.5377
253	0.0918209	0.00783323	0.962023	3.97431
254	0.0309802	0.00203313	0.992442	14.2426
255	0.0101135	0.00347681	0.988523	8.59469
256	0.00363093	0.00210069	0.992552	13.738
257	0.170861	0.00412138	0.982664	7.3154
258	0.00244342	0.00168605	0.994261	16.6959
259	0.0177512	0.00296161	0.987395	10.1733
260	0.0244789	0.003526	0.987206	8.63724
261	0.0145483	0.00299023	0.987232	9.80181
262	0.01565	0.00170148	0.993299	16.6959
263	0.0174488	0.00334548	0.98713	8.879
264	0.0128223	0.00500871	0.980667	5.84497
265	0.00637148	0.00211802	0.991756	13.1677
266	0.0954536	0.00500251	0.980477	5.92436
267	0.00218936	0.00155896	0.99557	17.0217
268	0.0100656	0.0025638	0.990877	11.4034
269	0.0620604	0.0022841	0.991433	12.7352
270	0.0117623	0.00363708	0.987945	8.15291
271	0.00403066	0.00398568	0.98875	7.50418
272	0.00544473	0.00115282	0.994932	20.5262
273	0.016605	0.00323125	0.987813	9.13467
274	0.00195611	0.00085523	0.997415	30.0814
275	0.0377463	0.00238024	0.992273	12.3302
276	0.0241845	0.0051317	0.976946	5.95469
277	0.00148135	0.00121201	0.995948	22.2258
278	0.0429051	0.00383289	0.985137	7.75432
279	0.0315408	0.00162215	0.994765	17.4472
280	0.0118625	0.0018298	0.991295	15.372
281	0.4625	0.0128919	0.949118	2.86725
282	0.0221514	0.00125063	0.995332	21.6736
283	0.0261602	0.00368629	0.988101	8.00332
284	0.40655	0.00675074	0.976058	4.74754
285	0.00854303	0.00562546	0.97687	5.46079
286	0.0639436	0.00355697	0.987593	8.44902
287	0.0689337	0.00268344	0.988649	10.6711
288	0.0174028	0.00212853	0.991808	13.6841
289	0.00357803	0.00176648	0.993119	16.0066
290	0.469711	0.00474286	0.981689	6.55911
291	0.0045402	0.000791578	0.996912	32.0133
292	0.0119747	0.00290403	0.988478	10.0851
293	0.108564	0.00527779	0.980432	5.80607
294	0.00159076	0.000921917	0.996868	28.1407
295	0.0147901	0.00401787	0.984362	7.5693
296	0.0132773	0.00102911	0.996365	26.0406
297	0.0292237	0.00323896	0.988464	9.25582
298	0.115702	0.00193185	0.992911	14.301
299	0.00388865	0.00238683	0.992745	12.0742
300	0.0359023	0.002859	0.990057	10.1733
301	0.0403247	0.00231149	0.991767	12.552
302	0.0101161	0.00209205	0.992577	13.7923
303	0.0123594	0.00135787	0.99268	20.6476
304	0.261097	0.00776639	0.969399	4.10041
305	0.00803364	0.00172609	0.993453	16.6164
306	0.0616697	0.00467209	0.97941	6.5468
307	0.00232354	0.00117965	0.996685	22.6587
308	0.0343895	0.00117186	0.994894	22.9569
309	0.00160069	0.00140169	0.995567	18.9644
310	0.0519156	0.00309064	0.98938	9.6128
311	0.040826	0.00450287	0.98153	6.74941
312	0.00848365	0.00234807	0.990473	12.3302
313	0.00382887	0.00163705	0.992874	17.2745
314	0.0590988	0.00127776	0.995704	21.6736
315	0.0537278	0.00803606	0.965806	3.7683
316	0.0124814	0.00110051	0.994991	24.0651
317	0.0903424	0.0043147	0.983818	7.09237
318	0.04134	0.00178407	0.993658	15.8611
319	0.0037906	0.00251798	0.992319	11.6704
320	0.00775208	0.00199236	0.992003	14.4192
321	0.00340432	0.00202444	0.994327	14.2426
322	0.00177138	0.00103778	0.99618	25.2858
323	0.0147864	0.00606029	0.98148	4.78662
324	0.0273213	0.00249632	0.9899	11.9094
325	0.371413	0.00408388	0.984697	7.45608
326	0.0418314	0.00414208	0.982623	7.17993
327	0.474743	0.00160084	0.994628	16.9391
328	0.0191853	0.00177775	0.991974	15.9335
329	0.0140027	0.00179292	0.994538	15.7182
330	0.00335519	0.00129734	0.996022	20.8949
331	0.0382705	0.00501368	0.980722	6.12183
332	0.00760816	0.00177374	0.992251	15.9335
333	0.0304989	0.00415235	0.985427	7.26968
334	0.0348979	0.00221101	0.990953	13.0691
335	0.00300949	0.00113548	0.995935	24.0651
336	0.319368	0.0104599	0.949839	3.14648
337	0.0245062	0.00125486	0.994206	21.809
338	0.0323294	0.00423231	0.984741	7.16519
339	0.208483	0.00512336	0.980854	6.0686
340	0.0040063	0.00129294	0.995924	21.2771
341	0.0383374	0.00131299	0.99467	20.7705
342	0.00495394	0.00134697	0.994806	20.4061
343	0.0564695	0.00594028	0.97075	5.22372
344	0.0378363	0.00399051	0.984604	7.65229
345	0.292967	0.0145121	0.942031	2.2972
346	0.0452441	0.00726351	0.971837	4.20415
347	0.0105217	0.00216495	0.990162	12.8288
348	0.0999371	0.0102777	0.956076	3.07983
349	0.0351054	0.00287779	0.987998	10.2933
350	0.0169862	0.00193004	0.99171	14.9762
351	0.0261261	0.00665414	0.973004	4.7091
352	0.00600485	0.00199264	0.993083	14.301
353	0.00206621	0.000734653	0.996313	34.2103
354	0.0267159	0.00301689	0.988782	9.85719
355	0.116869	0.00376996	0.985095	7.96677
356	0.445281	0.00723461	0.967354	4.35093
357	0.0772826	0.00191937	0.993081	14.2426
358	0.0658033	0.00346668	0.985551	8.63724
359	0.00577044	0.00164999	0.992863	17.0217
360	0.0158723	0.00185437	0.991257	15.5779
361	0.00750045	0.00272991	0.991929	10.8032
362	0.0187701	0.00307259	0.987735	9.40551
363	0.0324944	0.00279143	0.988107	10.5421
364	0.0144789	0.0024542	0.991071	11.9912
365	0.0543945	0.00664945	0.972679	4.69643
366	0.0508851	0.00413303	0.985913	7.40859
367	0.00694734	0.00192026	0.99315	14.9122
368	0.0550214	0.00407362	0.985843	7.48808
369	0.0764198	0.00431034	0.985061	7.04938
370	0.00263451	0.00137956	0.995217	19.7144
371	0.0226435	0.00197803	0.993406	14.479
372	0.00418952	0.0012596	0.995689	21.809
373	0.00781114	0.0010831	0.996878	24.9246
374	0.0667686	0.00593256	0.980135	5.17722
375	0.00178986	0.00155483	0.996411	17.9868
376	0.00266117	0.000874907	0.997158	29.5716
377	0.00367081	0.0018569	0.993713	14.6615
378	0.0356976	0.0022249	0.994041	12.9719
379	0.00199895	0.000705512	0.997196	34.8945
380	0.0477261	0.00371039	0.983825	8.24928
381	0.00225223	0.00167384	0.996034	16.3824
382	0.00191369	0.000920736	0.997402	28.1407
383	0.0320741	0.00522347	0.979815	5.82545
384	0.00301837	0.000745502	0.996051	33.5524
385	0.0437554	0.00938579	0.965841	3.2734
386	0.00429587	0.00200057	0.993151	14.1847
387	0.0171887	0.00271497	0.989813	10.9731
388	0.044174	0.00374898	0.98495	8.07742
389	0.0425342	0.00322201	0.987015	9.30519
390	0.0479715	0.00295196	0.984967	9.99841
391	0.0230713	0.00224604	0.991604	12.8288
392	0.048545	0.00163656	0.993244	17.4472
393	0.0752361	0.00963428	0.963135	3.21312
394	0.124604	0.00823192	0.969878	3.87716
395	0.0139622	0.00106775	0.995631	24.9246
396	0.0466029	0.00149951	0.995891	18.6601
397	0.0014826	0.00106927	0.9977	24.7478
398	0.0394916	0.00330234	0.988827	9.06349
399	0.00431436	0.00181984	0.99324	15.372
400	0.00724915	0.00288187	0.990746	10.0851
401	0.0605868	0.00580137	0.978223	5.51255
402	0.486895	0.00411293	0.984673	7.3001
403	0.0559688	0.00370576	0.986163	8.13391
404	0.0442217	0.00850149	0.963728	3.49294
405	0.0503774	0.00398742	0.9842	7.55291
406	0.111	0.00321647	0.987924	9.15865
407	0.042494	0.00199832	0.99078	14.479
408	0.0028073	0.00134609	0.993643	20.0543
409	0.0025712	0.00233988	0.992761	12.2437
410	0.0992506	0.00143225	0.994212	19.7144
411	0.00579528	0.0023757	0.990203	12.2009
412	0.00964689	0.00186948	0.991817	15.3046
413	0.0147532	0.00121898	0.99419	22.0851
414	0.0501643	0.00547771	0.981902	5.07925
415	0.0651639	0.00356637	0.984499	8.46953
416	0.0109813	0.00223113	0.990896	12.552
417	0.00672519	0.0029454	0.988008	9.30519
418	0.0166411	0.00248619	0.991021	11.7887
419	0.00313084	0.00123609	0.994582	21.9462
420	0.0987684	0.00363548	0.986039	8.172
421	0.00184177	0.00053007	0.997736	43.0796
422	0.012819	0.00310874	0.988993	9.63935
423	0.00151104	0.000800489	0.997344	31.4364
424	0.0757688	0.00475139	0.981454	6.37924
425	0.253904	0.00805866	0.966007	3.98339
426	0.205327	0.00501587	0.980488	6.18696
427	0.00707522	0.00156323	0.993959	17.8946
428	0.0431427	0.00105072	0.996742	25.2858
429	0.00574124	0.00212235	0.991588	13.6306
430	0.00778235	0.0013139	0.995892	21.1482
431	0.0388398	0.00415375	0.98115	7.16519
432	0.0352721	0.00725597	0.967014	4.10523
433	0.00600998	0.00138622	0.995478	20.0543
434	0.016029	0.00186272	0.992084	13.6841
435	0.0102855	0.00187501	0.993048	15.1715
436	0.0830629	0.00837475	0.964871	3.61976
437	0.124093	0.00482428	0.978974	6.2423
438	0.00356674	0.00180617	0.993087	15.8611
439	0.0449924	0.00388436	0.984433	7.65229
440	0.027795	0.00141485	0.993641	19.7144
441	0.00778111	0.00146916	0.995247	18.9644
442	0.0249334	0.00570162	0.979868	5.28704
443	0.0141032	0.00280763	0.987934	10.7699
444	0.0134205	0.00512743	0.978667	5.84497
445	0.0153224	0.00302885	0.98606	9.63935
446	0.00393264	0.00244896	0.990658	11.7887
447	0.026069	0.00140524	0.995481	19.6036
448	0.0477279	0.00580301	0.980447	5.33554
449	0.0231294	0.00461696	0.98013	6.46194
450	0.00406497	0.00115492	0.996328	23.4191
451	0.00199687	0.00093067	0.996631	27.9156
452	0.0251709	0.00191321	0.991151	14.9762
453	0.0522405	0.00226185	0.991266	12.8762
454	0.047568	0.00383497	0.985327	7.78894
455	0.0027621	0.000963102	0.996461	27.2613
456	0.0336236	0.00300392	0.989155	10.0271
457	0.187952	0.0137555	0.933209	2.28516
458	0.00564352	0.00185587	0.992417	14.4192
459	0.0340199	0.00238448	0.991808	12.2868
460	0.0452307	0.00353379	0.981657	8.49014
461	0.00409127	0.00186832	0.993959	14.6615
462	0.0346026	0.00205488	0.992749	14.1847
463	0.307887	0.00993888	0.951299	3.00297
464	0.00549243	0.00171408	0.994827	16.7762
465	0.0607187	0.00404669	0.984104	7.52036
466	0.118971	0.00349967	0.985139	8.46953
467	0.00421248	0.00197914	0.993146	14.5394
468	0.0128274	0.00305674	0.99018	9.74705
469	0.156932	0.00408061	0.983247	7.5366
470	0.0131828	0.00300311	0.987235	9.88511
471	0.154427	0.00935602	0.962562	3.49995
472	0.00320614	0.00170693	0.993933	16.5377
473	0.0366603	0.00442827	0.983096	6.84205
474	0.00191193	0.000830522	0.996461	29.5716
475	0.00132286	0.000583883	0.99798	40.5749
476	0.021218	0.00277118	0.98824	10.8368
477	0.0168158	0.00207456	0.992988	14.0138
478	0.0248438	0.00183011	0.993274	15.7182
479	0.088087	0.00531945	0.980058	5.87449
480	0.0783738	0.00304853	0.987863	9.82942
481	0.0957045	0.00652914	0.973902	4.85995
482	0.00682775	0.00477589	0.983724	6.20898
483	0.0771655	0.00805933	0.967295	3.88147
484	0.0133586	0.00422135	0.986017	7.12132
485	0.00643814	0.000732428	0.996469	33.8781
486	0.00365138	0.00106422	0.995631	25.2858
487	0.0101529	0.00153724	0.994238	17.9868
488	0.007555	0.00155897	0.994527	18.2693
489	0.0535232	0.00527006	0.980392	5.76768
490	0.0212654	0.00319616	0.986541	9.33007
491	0.0710658	0.00337367	0.988638	8.90165
492	0.0123786	0.00147278	0.994401	18.8619
493	0.00428839	0.00152898	0.99333	18.2693
494	0.00283286	0.00123089	0.99448	22.0851
495	0.00143941	0.000947689	0.996122	27.2613
496	0.0269416	0.00160791	0.992441	17.6235
497	0.0101304	0.00141206	0.993783	19.7144
498	0.0182788	0.000840405	0.996436	30.6092
499	0.0134958	0.00133668	0.994687	20.8949
500	0.00303814	0.00108829	0.995909	24.5736
501	0.005753	0.00132624	0.99527	20.5262
502	0.0897816	0.00679225	0.97464	4.67754
503	0.046802	0.00283815	0.989125	10.5104
504	0.0282314	0.00133619	0.995514	20.5262
505	0.013163	0.00382825	0.98585	7.85911
506	0.00152644	0.000895754	0.996446	29.0787
507	0.061823	0.0100829	0.958643	3.10173
508	0.00184923	0.000797708	0.997481	31.7222
509	0.0146675	0.00404279	0.983713	7.40859
510	0.020229	0.00295082	0.988834	10.056
511	0.0127788	0.00313612	0.986946	9.43093
512	0.000898261	0.0005444	0.998292	42.5542
513	0.00828832	0.0016649	0.992214	16.9391
514	0.180307	0.00403292	0.98255	7.50418
515	0.295188	0.00681826	0.971366	4.52587
516	0.0103015	0.00191508	0.991485	14.9762
517	0.0285924	0.0049626	0.983461	5.97508
518	0.029423	0.00253474	0.99222	11.6315
519	0.0108031	0.00129268	0.995884	21.5398
520	0.0164818	0.00104201	0.996701	25.4704
521	0.0280169	0.00122212	0.994959	22.5126
522	0.0514576	0.00588745	0.977607	5.27904
523	0.00188327	0.0013038	0.995984	21.0208
524	0.0814986	0.00432289	0.983289	7.2096
525	0.00470339	0.00135815	0.994597	20.4061
526	0.0221579	0.00113255	0.99454	23.9003
527	0.0344276	0.00695344	0.972722	4.36181
528	0.0112982	0.00513158	0.983734	5.74867
529	0.00750717	0.00121935	0.994954	22.3682
530	0.049848	0.0083423	0.966306	3.81777
531	0.436715	0.00537141	0.979792	5.79642
532	0.00651585	0.0015595	0.991775	17.8033
533	0.0237022	0.00543478	0.980371	5.62814
534	0.140179	0.00726759	0.972908	4.36727
535	0.127184	0.0052502	0.97758	5.98533
536	0.457067	0.0154564	0.92496	2.28217
537	0.0968369	0.00483409	0.984312	6.32146
538	0.012116	0.00303126	0.988352	9.74705
539	0.0171576	0.00142375	0.993724	19.4941
540	0.0068206	0.000754813	0.99654	33.2328
541	0.123115	0.00395454	0.985441	7.60228
542	0.0218951	0.00324643	0.987921	9.23134
543	0.0417699	0.00186456	0.994031	15.44
544	0.00313446	0.00116549	0.995124	22.6587
545	0.00599059	0.00220658	0.991753	13.2176
546	0.00445572	0.00182891	0.993007	15.44
547	0.0996998	0.00409614	0.98371	7.3462
548	0.00940225	0.00194969	0.991741	14.7858
549	0.124948	0.00541802	0.978038	5.74867
550	0.0665824	0.00310214	0.987812	9.6128
551	0.0171048	0.00245389	0.991614	11.9094
552	0.0264326	0.00227504	0.9912	11.1484
553	0.00309441	0.00196513	0.99365	14.3599
554	0.0528594	0.0028675	0.987414	10.2631
555	0.010734	0.00131455	0.994915	20.8949
556	0.0718631	0.0053154	0.974965	5.78681
557	0.217144	0.00195277	0.993019	14.9122
558	0.0314088	0.00366633	0.985761	8.19119
559	0.0300742	0.00494777	0.976894	6.11111
560	0.0535434	0.00558974	0.980958	5.47794
561	0.00426036	0.000985944	0.997078	26.637
562	0.00161086	0.000655266	0.997793	37.1218
563	0.0125834	0.00239004	0.99028	12.0326
564	0.00425436	0.0019733	0.993162	14.5394
565	0.00834322	0.00240986	0.990826	12.2009
566	0.00214894	0.0010561	0.995361	25.4704
567	0.00326234	0.000888897	0.995993	29.3231
568	0.00808475	0.00292274	0.989932	10.056
569	0.295987	0.00495276	0.978504	6.18696
570	0.0431275	0.0034586	0.98668	8.70186
571	0.0135045	0.00230408	0.991975	12.7352
572	0.0184433	0.00308137	0.989379	9.56012
573	0.0702496	0.00582034	0.975731	5.22372
574	0.0356763	0.00416455	0.984261	7.39289
575	0.416815	0.00322301	0.988558	9.13467
576	0.376122	0.0131119	0.940049	2.52858
577	0.0122052	0.00222918	0.993153	13.2176
578	0.024521	0.00123336	0.99632	22.2258
579	0.00527841	0.0019794	0.993642	14.301
580	0.00823241	0.00230723	0.99053	12.507
581	0.0887496	0.00898228	0.958482	3.42775
582	0.0108318	0.00175432	0.993853	16.0804
583	0.00314788	0.00116022	0.995018	23.1089
584	0.209319	0.00194724	0.994111	15.0407
585	0.0783837	0.00298079	0.986405	10.0851
586	0.00512031	0.00179076	0.99419	15.7893
587	0.0332531	0.00295603	0.987695	9.82942
588	0.00977815	0.00244904	0.989188	11.8689
589	0.0457848	0.00235864	0.99069	12.3739
590	0.00623492	0.00185502	0.994132	14.6615
591	0.0101495	0.0019121	0.990946	14.9762
592	0.0482158	0.00558603	0.976035	5.46935
593	0.374048	0.00122597	0.995405	22.2258
594	0.117248	0.00428121	0.984692	7.12132
595	0.0143365	0.00178642	0.993286	15.8611
596	0.0100631	0.00430772	0.98627	6.84205
597	0.0115286	0.00151596	0.992892	18.4627
598	0.0355937	0.00433934	0.98297	7.10681
599	0.0475805	0.0021264	0.992117	13.6306
600	0.0292902	0.00364398	0.986775	8.36797
601	0.00284124	0.00133183	0.995179	20.2875
602	0.0193367	0.00280884	0.98983	10.4788
603	0.016077	0.00238313	0.989673	12.3739
604	0.0305347	0.00194073	0.994518	14.7858
605	0.0386273	0.004524	0.983656	6.57146
606	0.00354985	0.00153249	0.993407	17.5349
607	0.00607162	0.00141221	0.993958	19.4941
608	0.0148326	0.00445157	0.98239	6.76249
609	0.0119339	0.00226134	0.993497	12.552
610	0.00671285	0.00111134	0.995503	23.9003
611	0.0946855	0.00431492	0.985291	6.95109
612	0.0141854	0.00144565	0.99481	19.1728
613	0.0423623	0.00400712	0.981411	7.5693
614	0.0114716	0.00239557	0.990628	12.1583
615	0.0123301	0.00197747	0.995246	14.3599
616	0.032333	0.00568881	0.979684	5.36013
617	0.00872548	0.00264767	0.989766	11.1484
618	0.0390825	0.00340895	0.98684	8.9473
619	0.0117753	0.00167836	0.994	16.6164
620	0.0190859	0.00256753	0.98825	11.3294
621	0.0183816	0.00306664	0.989725	9.74705
622	0.102602	0.00719704	0.968458	4.36727
623	0.044727	0.00330587	0.984535	8.85646
624	0.0143266	0.00385337	0.990152	7.73713
625	0.00712459	0.00158933	0.993445	17.8033
626	0.017523	0.00246727	0.989805	11.7887
627	0.0130897	0.00143067	0.993622	19.8264
628	0.0247506	0.00129498	0.995445	21.2771
629	0.0155039	0.00410609	0.983463	7.3154
630	0.00900909	0.0013597	0.993454	19.7144
631	0.00750294	0.00307836	0.989089	9.56012
632	0.0536644	0.00267466	0.989403	10.9387
633	0.00740277	0.00247653	0.990636	11.6704
634	0.473529	0.00887926	0.966979	3.65005
635	0.00153318	0.000739532	0.997388	33.5524
636	0.00496585	0.00162242	0.994007	17.1894
637	0.0303264	0.00410077	0.984616	7.12132
638	0.0304253	0.000986379	0.996497	26.4352
639	0.0076946	0.00225781	0.991748	12.8288
640	0.499037	0.0121404	0.941297	2.68213
641	0.0153871	0.00135769	0.994616	20.2875
642	0.00388286	0.001007	0.997278	26.2364
643	0.00830705	0.0033459	0.987226	7.63555
644	0.025379	0.0023146	0.990866	12.5973
645	0.00917782	0.00122917	0.994948	22.2258
646	0.364391	0.00330456	0.987225	8.70186
647	0.00632825	0.00157753	0.9926	17.8033
648	0.0190413	0.00336181	0.987867	8.78954
649	0.0262363	0.00121423	0.996037	22.2258
650	0.134517	0.00409109	0.98381	7.50418
651	0.0401187	0.00238401	0.990755	12.2868
652	0.0154595	0.00258264	0.990457	11.4034
653	0.0625814	0.00340288	0.986368	8.99342
654	0.0996304	0.0122774	0.945459	2.68213
655	0.0153545	0.00314804	0.986099	9.35508
656	0.0334073	0.00304593	0.990028	9.58639
657	0.0116204	0.00319197	0.983557	8.36797
658	0.00151406	0.000426372	0.998235	49.1471
659	0.01038	0.00229251	0.990827	12.7352
660	0.00717978	0.00091813	0.994855	28.602
661	0.0458999	0.00583426	0.978286	5.3274
662	0.0396746	0.00124523	0.994816	21.9462
663	0.00206158	0.00162107	0.995298	16.9391
664	0.0364655	0.00217035	0.991812	13.4728
665	0.0326379	0.0028341	0.990801	10.5104
666	0.00198264	0.000959632	0.996234	27.2613
667	0.0169128	0.00612185	0.979253	5.04255
668	0.0540507	0.00134459	0.994479	20.1702
669	0.0198266	0.0014744	0.994863	19.068
670	0.0394282	0.0034594	0.986389	8.57358
671	0.0117328	0.00224478	0.989277	12.9719
672	0.0143937	0.00339327	0.985674	8.9473
673	0.0615485	0.0035964	0.985001	8.36797
674	0.0699672	0.00440316	0.979706	6.7888
675	0.0558992	0.00262186	0.990652	11.4034
676	0.0102277	0.00191146	0.993656	14.9762
677	0.233097	0.00321793	0.985734	9.20698
678	0.0109541	0.00220564	0.992946	13.4209
679	0.00323271	0.00107459	0.994828	24.5736
680	0.0466656	0.00362863	0.986785	8.38809
681	0.00313745	0.000891217	0.996248	29.0787
682	0.308625	0.0186795	0.918257	1.95597
683	0.0437829	0.00342431	0.986302	8.92441
684	0.00268897	0.000868601	0.996427	30.0814
685	0.109344	0.00452456	0.980087	6.63393
686	0.00561163	0.00263864	0.99191	11.1129
687	0.0666388	0.00347531	0.98726	8.61591
688	0.0434819	0.00485186	0.97985	6.37924
689	0.0427327	0.00383059	0.986251	7.82387
690	0.0372099	0.00320182	0.987974	9.28044
691	0.0197042	0.00548076	0.97741	5.43527
692	0.00434147	0.00219302	0.992328	13.0203
693	0.091772	0.00682007	0.973597	4.64022
694	0.0231565	0.00312305	0.987156	9.63935
695	0.00471625	0.000693298	0.997018	35.6066
696	0.00191133	0.00130399	0.996604	20.7705
697	0.0175375	0.0033594	0.982465	8.85646
698	0.00181619	0.000638861	0.996945	37.9288
699	0.0143693	0.00205027	0.990617	13.5776
700	0.00421256	0.00128621	0.994313	20.4061
701	0.00438549	0.00156048	0.995518	17.8033
702	0.00369276	0.00115286	0.996206	23.263
703	0.00522292	0.00180724	0.993456	15.7182
704	0.0862709	0.00602064	0.979429	5.26312
705	0.00406913	0.00198382	0.992501	14.7234
706	0.00775725	0.00342887	0.989341	8.57358
707	0.00486078	0.00148053	0.994929	18.5609
708	0.0141643	0.00284006	0.989787	10.3544
709	0.0378168	0.00488076	0.978841	6.25349
710	0.021979	0.00307846	0.98799	9.35508
711	0.00175668	0.000738705	0.997336	33.5524
712	0.00900656	0.00381987	0.988672	7.85911
713	0.00827957	0.000850579	0.996259	30.0814
714	0.119673	0.00750162	0.966341	4.20415
715	0.0322772	0.00323867	0.983558	9.25582
716	0.0134369	0.00192344	0.992935	14.9122
717	0.00332662	0.000711033	0.996516	32.9193
718	0.0132656	0.00269117	0.98806	10.9387
719	0.00428628	0.00127067	0.994608	21.2771
720	0.00235955	0.000882581	0.996602	29.0787
721	0.00724116	0.0021083	0.99359	13.4728
722	0.0139129	0.00387723	0.986291	7.72001
723	0.0031106	0.00111288	0.995949	24.2323
724	0.201472	0.00823175	0.964274	3.95181
725	0.0459504	0.00390664	0.983517	7.66911
726	0.00748166	0.00427637	0.982887	6.26471
727	0.00164094	0.000678376	0.998	36.3484
728	0.023898	0.00483188	0.979594	6.25349
729	0.0334237	0.00374085	0.982796	8.00332
730	0.0248788	0.00287695	0.986369	10.3544
731	0.0340275	0.00256589	0.990639	11.4408
732	0.0113587	0.00195185	0.9934	14.6615
733	0.00253285	0.000781411	0.996091	32.0133
734	0.0545551	0.00238995	0.990534	12.3739
735	0.0219543	0.00254924	0.991068	11.5163
736	0.00955162	0.00203073	0.993158	14.0703
737	0.0441877	0.00729329	0.970653	4.23991
738	0.00770701	0.00245588	0.990122	11.749
739	0.0026862	0.00189825	0.993593	14.9122
740	0.0462176	0.00202685	0.992248	14.2426
741	0.00216095	0.00137988	0.99566	19.2787
742	0.00248152	0.00129471	0.995432	21.0208
743	0.0136974	0.00310027	0.987583	9.58639
744	0.404748	0.00501156	0.97779	6.1651
745	0.0592991	0.00557623	0.979027	5.54761
746	0.0135268	0.00259883	0.991145	11.4408
747	0.0294832	0.00183471	0.994154	15.6477
748	0.00843434	0.00118008	0.994494	23.1089
749	0.0972111	0.00473021	0.982127	6.34445
750	0.00428873	0.00226997	0.993163	12.6889
751	0.0364357	0.00192767	0.992764	14.8487
752	0.105958	0.00137433	0.995101	19.9397
753	0.0582259	0.00734002	0.967213	4.23476
754	0.00615591	0.00199081	0.993154	14.6002
755	0.0101817	0.00402717	0.987391	7.23951
756	0.0904998	0.00309788	0.989206	9.58639
757	0.0038336	0.00167556	0.99482	16.3824
758	0.00493821	0.00162568	0.99398	16.7762
759	0.00222134	0.000659178	0.997246	36.731
760	0.0164659	0.00144805	0.994385	19.2787
761	0.00279062	0.00115599	0.995469	23.263
762	0.00774562	0.0023713	0.992132	12.418
763	0.00256779	0.00137495	0.996093	20.1702
764	0.0201366	0.00487189	0.983253	6.12183
765	0.0247599	0.00141384	0.994884	19.1728
766	0.00336019	0.001102	0.995043	24.2323
767	0.0338278	0.00277144	0.988156	10.6386
768	0.00921692	0.00142214	0.995622	19.3858
769	0.137982	0.00955787	0.954355	3.04224
770	0.34018	0.00843446	0.965534	3.89882
771	0.0036325	0.00172544	0.995334	16.4596
772	0.0948674	0.00638584	0.970064	4.87353
773	0.00405949	0.00107404	0.995528	24.9246
774	0.0638801	0.00369979	0.986799	8.07742
775	0.23218	0.00593535	0.975402	5.24729
776	0.0109738	0.00280937	0.990234	10.5421
777	0.107604	0.00314198	0.989679	9.534
778	0.0179616	0.00286227	0.988401	10.3238
779	0.0194829	0.00272815	0.989834	10.7038
780	0.00247511	0.001913	0.993724	14.9762
781	0.0123566	0.00244577	0.990464	12.0326
782	0.04482	0.00606252	0.975384	5.1619
783	0.0665668	0.00495259	0.981918	6.11111
784	0.0306483	0.00198521	0.992867	14.479
785	0.0116229	0.00134666	0.993216	20.4061
786	0.0052135	0.00208009	0.992208	13.5776
787	0.00300817	0.00206443	0.993261	13.0691
788	0.0927525	0.00322351	0.985207	9.18275
789	0.023688	0.00623652	0.973989	4.87353
790	0.0143625	0.0029518	0.989948	9.77436
791	0.0042099	0.00105921	0.99612	24.9246
792	0.0749405	0.00561269	0.974519	5.5388
793	0.145723	0.00362635	0.986832	7.75432
794	0.0265417	0.00218473	0.992785	13.2176
795	0.09624	0.00400925	0.980663	7.48808
796	0.0160647	0.00162188	0.994255	17.3604
797	0.0321012	0.00229358	0.989363	12.507
798	0.00656375	0.00221835	0.99269	13.1677
799	0.00783773	0.00161499	0.99253	17.5349
800	0.0177262	0.00151939	0.995194	18.3655
801	0.0141776	0.00342154	0.988661	8.76745
802	0.0122421	0.00142661	0.993491	19.1728
803	0.018469	0.00477694	0.979752	6.31003
804	0.00208399	0.00106455	0.995004	24.9246
805	0.063434	0.00410968	0.982779	7.42435
806	0.0368589	0.00587347	0.980317	5.1391
807	0.00310777	0.00165629	0.994752	16.7762
808	0.0242923	0.000761839	0.997478	31.7222
809	0.00104556	0.000312774	0.998392	61.2183
810	0.0191379	0.00255051	0.988984	11.5545
811	0.132534	0.00203365	0.992072	14.2426
812	0.0384156	0.00458817	0.981515	6.69759
813	0.00667337	0.00202087	0.994688	14.1273
814	0.00366671	0.000720573	0.996301	34.549
815	0.0202263	0.00296397	0.988205	10.0851
816	0.0134663	0.00189144	0.989767	15.1058
817	0.00255925	0.00104533	0.995016	25.2858
818	0.0564711	0.0033744	0.985834	8.90165
819	0.0148779	0.00225478	0.992132	12.8762
820	0.00998922	0.0023847	0.992557	11.9502
821	0.0285138	0.00387057	0.983174	7.75432
822	0.101195	0.00260737	0.990115	11.3294
823	0.214801	0.0047912	0.982367	6.37924
824	0.237705	0.00896661	0.961057	3.61601
825	0.0140157	0.00429863	0.984809	7.00692
826	0.036292	0.00385132	0.986834	7.72001
827	0.0134175	0.00261698	0.989981	10.8705
828	0.155097	0.00314509	0.98537	9.534
829	0.0685293	0.00331051	0.986468	9.04001
830	0.0307321	0.00257847	0.989217	11.4408
831	0.0772384	0.00325243	0.988711	9.20698
832	0.155545	0.00766033	0.964698	4.03871
833	0.0321312	0.00318194	0.987173	9.45649
834	0.154915	0.00430421	0.981925	7.10681
835	0.0202077	0.0029293	0.98932	10.056
836	0.0723244	0.00362912	0.986497	8.11499
837	0.0451133	0.00467128	0.985307	6.51016
838	0.239147	0.0141494	0.928743	2.43337
839	0.0219598	0.0036283	0.985301	8.24928
840	0.0280772	0.00263281	0.990844	11.3294
841	0.160732	0.00289895	0.987335	10.233
842	0.00280579	0.00137574	0.996484	20.0543
843	0.0628269	0.00632688	0.975621	4.72825
844	0.461353	0.0119604	0.946177	2.73897
845	0.0175548	0.00493051	0.977416	6.14339
846	0.454138	0.0147234	0.937988	2.35138
847	0.0174296	0.00113889	0.995464	23.7377
848	0.0722514	0.00947559	0.950905	3.26116
849	0.0041773	0.00148022	0.994447	18.8619
850	0.00503641	0.00203239	0.991511	13.9578
851	0.0666935	0.00791628	0.968441	4.02474
852	0.0153864	0.00344758	0.986253	8.72361
853	0.283709	0.00880111	0.962527	3.57159
854	0.0227098	0.00425201	0.986448	6.93727
855	0.417417	0.00126381	0.996238	21.4076
856	0.0560819	0.00442255	0.986284	6.7888
857	0.0179338	0.00461959	0.978822	6.57146
858	0.0298478	0.00230502	0.989886	12.5973
859	0.0497457	0.00355262	0.987115	8.38809
860	0.0517296	0.00469774	0.977622	6.47392
861	0.028537	0.00289597	0.990186	10.1437
862	0.0452621	0.0048355	0.983057	6.32146
863	0.0237413	0.00550002	0.977296	5.63723
864	0.0371304	0.00361924	0.987423	8.09616
865	0.00186843	0.000800754	0.995401	31.1558
866	0.00247752	0.000526359	0.99794	43.6181
867	0.476965	0.0162951	0.937291	2.60018
868	0.00217887	0.00107587	0.995955	24.7478
869	0.00293375	0.00125732	0.994836	21.809
870	0.0313836	0.00284311	0.989673	10.4474
871	0.00476397	0.00161506	0.99478	17.3604
872	0.00411872	0.0012871	0.995199	20.2875
873	0.0818143	0.00354414	0.985058	8.44902
874	0.0438066	0.00468662	0.982222	6.32146
875	0.0128225	0.00211607	0.991909	13.5776
876	0.0174143	0.00270627	0.990924	10.8705
877	0.00176821	0.0004306	0.999176	50.5717
878	0.0524988	0.00406519	0.983514	7.50418
879	0.00222674	0.00106883	0.996476	24.5736
880	0.187813	0.0058625	0.973946	5.31928
881	0.0238988	0.00380714	0.984777	8.05877
882	0.0755399	0.00409757	0.987058	7.42435
883	0.119888	0.00716655	0.971758	4.42262
884	0.00242902	0.00140385	0.995703	20.0543
885	0.00152023	0.000787589	0.996707	32.3097
886	0.0388959	0.00274083	0.987954	10.9045
887	0.0436606	0.0032312	0.985793	8.92441
888	0.00328151	0.00116087	0.996139	23.4191
889	0.0182085	0.00118474	0.996201	22.9569
890	0.00322066	0.00139053	0.994244	19.7144
891	0.00297531	0.0010306	0.995302	25.4704
892	0.0210296	0.00164563	0.992991	17.1894
893	0.00619891	0.00121976	0.994147	22.3682
894	0.0312054	0.00248594	0.990827	11.749
895	0.0345105	0.00151933	0.993846	18.3655
896	0.00972851	0.00440306	0.986079	6.6088
897	0.0025028	0.00111033	0.996869	24.2323
898	0.0175641	0.00239224	0.989534	12.1161
899	0.0575695	0.00371685	0.98427	8.24928
900	0.0140597	0.00098427	0.995625	26.637
901	0.0338672	0.00235364	0.989201	12.2868
902	0.0175555	0.00241859	0.99196	12.2437
903	0.0388537	0.00148988	0.993585	18.5609
904	0.0292281	0.0021167	0.99257	13.3185
905	0.0249292	0.00251039	0.99118	11.8286
906	0.0107067	0.00237927	0.991134	12.3739
907	0.0036872	0.00281059	0.990846	10.4788
908	0.0475712	0.00470414	0.980836	6.49804
909	0.00687044	0.00137774	0.994771	20.1702
910	0.0227531	0.000599482	0.997174	39.6528
911	0.0280409	0.00207643	0.990832	13.9578
912	0.0844795	0.0070699	0.974543	4.31328
913	0.0518762	0.00268094	0.989162	10.8368
914	0.0220382	0.00354524	0.987169	8.4083
915	0.00194027	0.000716267	0.997503	34.549
916	0.0403684	0.00407321	0.98314	7.42435
917	0.129351	0.00251024	0.98977	11.7887
918	0.0233408	0.00228225	0.990463	12.7819
919	0.0477779	0.00949541	0.958655	3.18671
920	0.00179493	0.000562047	0.997903	41.541
921	0.0088274	0.00208387	0.989905	13.6841
922	0.00401216	0.0015976	0.994139	17.6235
923	0.0308607	0.00143967	0.993976	19.6036
924	0.0262642	0.00288888	0.988344	10.2933
925	0.034161	0.00327522	0.987711	9.01666
926	0.0307426	0.00113163	0.995233	23.5773
927	0.16946	0.0051884	0.976887	5.95469
928	0.00136861	0.000407864	0.998364	52.0813
929	0.00424139	0.00170578	0.993484	16.8572
930	0.0412617	0.00371355	0.984175	8.172
931	0.481467	0.00640438	0.968755	4.88718
932	0.0025971	0.00120961	0.995807	22.0851
933	0.0393394	0.00562625	0.977411	5.31928
934	0.141915	0.00113719	0.996364	23.5773
935	0.00834749	0.00152598	0.992489	18.3655
936	0.0132366	0.00723602	0.975166	4.14423
937	0.00884838	0.0026953	0.990619	10.7038
938	0.00386012	0.000823249	0.996818	31.1558
939	0.0217871	0.00232172	0.989164	12.2437
940	0.0155383	0.00562853	0.981565	5.31118
941	0.0141415	0.00139334	0.993816	19.8264
942	0.00572851	0.00125368	0.993491	21.9462
943	0.039097	0.00266058	0.991484	11.0077
944	0.00347093	0.00109656	0.996035	24.4017
945	0.00931899	0.00198142	0.993003	14.479
946	0.019865	0.00405014	0.985133	7.5366
947	0.16226	0.0101296	0.964359	3.30753
948	0.0125708	0.00216175	0.993148	13.4209
949	0.0334154	0.00209123	0.992903	13.525
950	0.00908366	0.00227539	0.992598	12.6429
951	0.0266889	0.00393569	0.986836	7.42435
952	0.00247308	0.00155451	0.995389	17.6235
953	0.0737553	0.00243532	0.990331	12.1161
954	0.038971	0.00292643	0.987499	10.056
955	0.0298657	0.00173108	0.993478	16.4596
956	0.0481338	0.00430912	0.981558	7.09237
957	0.0237744	0.00223166	0.992502	12.9239
958	0.0421634	0.000832749	0.997093	29.8243
959	0.0878887	0.00249632	0.991758	11.749
960	0.0201337	0.00122105	0.996136	22.2258
961	0.0311385	0.00232997	0.992699	12.4623
962	0.0593177	0.00252954	0.990004	11.5545
963	0.00481078	0.001513	0.995072	18.4627
964	0.0620289	0.00389428	0.984543	7.93056
965	0.0371883	0.00427431	0.98556	7.03517
966	0.014639	0.00319183	0.986145	9.30519
967	0.00595465	0.00115366	0.995216	22.9569
968	0.036137	0.0079415	0.967507	3.85574
969	0.0369426	0.00387816	0.987734	7.78894
970	0.13598	0.00352586	0.986942	8.61591
971	0.00849801	0.00197161	0.993298	14.6615
972	0.0118717	0.00192366	0.992066	15.0407
973	0.0014448	0.00105407	0.996183	25.2858
974	0.085008	0.00872233	0.961145	3.62352
975	0.0294126	0.00141231	0.994131	19.7144
976	0.0402175	0.00293319	0.989082	10.1437
977	0.046125	0.00244125	0.992014	11.4408
978	0.00433808	0.00170425	0.994518	16.6959
979	0.0384393	0.00289425	0.988979	10.2031
980	0.049296	0.00395693	0.984219	7.72001
981	0.0042569	0.00182568	0.992136	15.5779
982	0.0193461	0.00313377	0.986441	9.48219
983	0.0105671	0.00283439	0.989874	10.5421
984	0.0147059	0.00131141	0.99513	20.8949
985	0.0487074	0.0114667	0.953563	2.60796
986	0.0917703	0.00400381	0.983212	7.73713
987	0.0325858	0.0060277	0.977457	5.07925
988	0.0843792	0.00687076	0.972348	4.55541
989	0.0179588	0.00260338	0.98955	11.3663
990	0.00206351	0.00101824	0.996335	25.8477
991	0.00864071	0.0021579	0.991063	13.4728
992	0.08049	0.00218331	0.990611	13.3695
993	0.00669284	0.0019459	0.992763	14.2426
994	0.0341067	0.00273071	0.989485	10.7699
995	0.00238856	0.000953609	0.996948	27.4759
996	0.273582	0.00484864	0.979423	6.32146
997	0.0762635	0.00616744	0.971275	4.94256
998	0.0117451	0.00264489	0.991265	11.0077
999	0.0128645	0.00162956	0.993684	17.2745
1000	0.026474	0.00318306	0.988756	9.38023
1001	0.0252988	0.00429689	0.984057	7.06365
1002	0.0211761	0.00181124	0.991079	15.6477
1003	0.0041267	0.00271517	0.992218	10.7699
1004	0.0370825	0.0042315	0.985331	7.16519
1005	0.124734	0.00193501	0.993127	15.1715
1006	0.00130205	0.0010596	0.996043	24.9246
1007	0.0168745	0.0026658	0.989713	10.9387
1008	0.0145359	0.00223281	0.991008	12.9719
1009	0.00358973	0.00139801	0.995802	19.7144
1010	0.00805531	0.00165031	0.994735	16.8572
1011	0.0903578	0.00342944	0.986268	8.879
1012	0.0347065	0.00495807	0.980492	6.02668
1013	0.0055473	0.0015129	0.9938	18.08
1014	0.0124828	0.00247176	0.992808	11.5928
1015	0.00530935	0.000795509	0.997558	31.4364
1016	0.0263868	0.00289095	0.988996	10.3853
1017	0.00607669	0.00174258	0.993745	16.0804
1018	0.360534	0.00403939	0.983437	7.61888
1019	0.210407	0.00706189	0.973195	4.43386
1020	0.0226019	0.001621	0.994192	17.6235
1021	0.0031123	0.001071	0.995803	25.1039
1022	0.0169037	0.00176983	0.992815	16.0066
1023	0.0129404	0.00336451	0.983207	8.74548
1024	0.001924	0.00084402	0.996912	30.343
1025	0.0629771	0.00729601	0.971027	4.23991
1026	0.00477078	0.00178229	0.992856	15.8611
1027	0.00884171	0.00274211	0.989827	10.7368
1028	0.0105844	0.00236509	0.991014	12.2437
1029	0.0226444	0.00273108	0.988235	10.7699
1030	0.0924412	0.0039783	0.980832	7.55291
1031	0.00256257	0.00298077	0.992707	9.77436
1032	0.00108491	0.00106683	0.996538	24.9246
1033	0.125657	0.0052434	0.979878	5.92436
1034	0.00552701	0.00322563	0.988283	9.40551
1035	0.0662516	0.00432174	0.985085	6.96496
1036	0.0161354	0.00524941	0.983619	5.76768
1037	0.0560206	0.00514076	0.980918	5.94454
1038	0.0291142	0.00133368	0.993713	20.6476
1039	0.0394568	0.00294844	0.987818	9.99841
1040	0.0412518	0.00354288	0.984987	8.46953
1041	0.0094928	0.00333579	0.990054	8.76745
1042	0.00227672	0.000923488	0.996639	28.3695
1043	0.0215636	0.00187391	0.991945	15.2378
1044	0.0398282	0.0166462	0.936321	2.01586
1045	0.0196934	0.00302764	0.990584	9.88511
1046	0.00546226	0.00284831	0.988921	10.3238
1047	0.00360892	0.00185471	0.994858	15.5086
1048	0.00311713	0.00121734	0.996083	22.6587
1049	0.0378705	0.00236921	0.991645	12.507
1050	0.00857815	0.00174111	0.994033	15.372
1051	0.00123811	0.000555328	0.998277	42.0415
1052	0.00430339	0.00207596	0.993458	13.6841
1053	0.0018278	0.000636549	0.99706	37.9288
1054	0.01255	0.00338305	0.989946	8.85646
1055	0.074938	0.00528218	0.977914	5.92436
1056	0.0373798	0.00399861	0.982518	7.42435
1057	0.0179671	0.00179671	0.992331	15.5779
1058	0.0265723	0.0030685	0.990051	9.77436
1059	0.00809494	0.00114724	0.995887	23.7377
1060	0.00350716	0.00114208	0.995617	23.4191
1061	0.0166075	0.00153439	0.995202	18.1742
1062	0.111818	0.00334319	0.987692	9.01666
1063	0.0153314	0.00158448	0.992782	17.3604
1064	0.0606146	0.00182994	0.992808	15.5779
1065	0.00171193	0.000895882	0.996363	28.3695
1066	0.00361893	0.00142618	0.993694	19.1728
1067	0.00605907	0.00182676	0.991301	15.5779
1068	0.0176352	0.00405511	0.984246	7.39289
1069	0.0545806	0.00342781	0.98782	8.76745
1070	0.440376	0.00181329	0.994565	15.2378
1071	0.0154312	0.00132449	0.994309	20.7705
1072	0.0275515	0.00325255	0.988565	9.15865
1073	0.0040707	0.00156636	0.995179	17.9868
1074	0.0445877	0.00164533	0.993737	17.1894
1075	0.00359988	0.00109169	0.995438	24.4017
1076	0.0225898	0.00159863	0.994199	17.6235
1077	0.166189	0.00569318	0.975494	5.45226
1078	0.0147263	0.00445404	0.986378	6.77562
1079	0.00702299	0.00195646	0.99365	12.7819
1080	0.0274025	0.00159955	0.993885	17.7129
1081	0.00932288	0.0017133	0.993501	16.6164
1082	0.00172457	0.000929302	0.997593	27.694
1083	0.0115763	0.00101546	0.995565	26.4352
1084	0.00984216	0.00231155	0.988823	12.552
1085	0.00568542	0.00162311	0.992833	17.3604
1086	0.0854245	0.00553976	0.973538	5.59206
1087	0.0040157	0.00093157	0.996204	27.9156
1088	0.0167895	0.00211183	0.992974	13.2679
1089	0.0709394	0.00146889	0.994565	18.8619
1090	0.00333567	0.001007	0.995461	26.0406
1091	0.0932703	0.0045159	0.98187	6.80204
1092	0.103891	0.00169648	0.993971	16.6164
1093	0.00181286	0.000707015	0.997102	34.8945
1094	0.316487	0.00376922	0.986807	8.00332
1095	0.0180885	0.00433728	0.983323	6.93727
1096	0.001688	0.000649925	0.996999	37.1218
1097	0.103513	0.00335833	0.987366	9.11082
1098	0.0479628	0.00337547	0.986659	8.9473
1099	0.0302805	0.00525603	0.974944	5.73922
1100	0.0165108	0.00151918	0.994289	18.4627
1101	0.00225828	0.00142816	0.995657	19.1728
1102	0.00212565	0.000890229	0.995481	29.0787
1103	0.0104764	0.00118499	0.994571	22.6587
1104	0.0399192	0.00414144	0.986141	7.28485
1105	0.336512	0.00494331	0.981811	6.23115
1106	0.0342083	0.00286047	0.988522	10.2933
1107	0.0227948	0.00395961	0.982259	7.55291
1108	0.0254017	0.00110246	0.996102	24.2323
1109	0.00603796	0.00181225	0.99362	14.9762
1110	0.0311503	0.00153615	0.9942	18.2693
1111	0.169995	0.00723853	0.972073	4.49092
1112	0.0247831	0.00258424	0.991787	11.4408
1113	0.0143229	0.00425914	0.987617	7.03517
1114	0.0896523	0.0041493	0.982134	7.3154
1115	0.00947259	0.00109194	0.994807	24.5736
1116	0.01139	0.00236699	0.99135	12.1161
1117	0.0465547	0.00547233	0.978278	5.46079
1118	0.0017613	0.00202816	0.994313	13.9578
1119	0.0194189	0.00326063	0.98716	9.13467
1120	0.0298495	0.00181573	0.991574	15.8611
1121	0.022722	0.0031057	0.986854	9.35508
1122	0.0028859	0.00136472	0.995463	19.4941
1123	0.0070765	0.00348697	0.987657	8.11499
1124	0.00410097	0.00131625	0.995239	20.6476
1125	0.017523	0.00203152	0.991535	14.0138
1126	0.00820131	0.00146944	0.994128	19.1728
1127	0.174749	0.00759536	0.96899	4.14916
1128	0.0372917	0.00349753	0.987327	8.63724
1129	0.00743654	0.00307295	0.990407	9.38023
1130	0.00414245	0.00181574	0.993464	15.7893
1131	0.00761013	0.00269951	0.990523	10.7038
1132	0.00482918	0.000944253	0.996503	27.4759
1133	0.0136049	0.00166793	0.992762	16.8572
1134	0.0562963	0.00386783	0.9827	7.93056
1135	0.0143047	0.0011613	0.995448	23.1089
1136	0.0152351	0.00241827	0.990759	11.9502
1137	0.0424122	0.00136757	0.993639	19.7144
1138	0.0290505	0.00349285	0.988096	8.44902
1139	0.00463147	0.00160111	0.993405	17.5349
1140	0.0194522	0.003112	0.986349	9.45649
1141	0.01122	0.00177537	0.993385	15.9335
1142	0.023848	0.00349366	0.985644	8.44902
1143	0.00222812	0.000691173	0.997637	35.6066
1144	0.450127	0.00934944	0.962925	3.55341
1145	0.0201973	0.000943627	0.995589	27.694
1146	0.0355572	0.00342369	0.985169	8.76745
1147	0.00323534	0.000921801	0.99687	28.1407
1148	0.0666968	0.00745587	0.970021	4.20415
1149	0.0171184	0.00403179	0.983393	6.89614
1150	0.0557777	0.00621084	0.969881	5.01357
1151	0.0396404	0.00342206	0.986066	8.90165
1152	0.025207	0.00631095	0.9772	4.9286
1153	0.00248859	0.00117216	0.995026	22.9569
1154	0.0111701	0.00163795	0.992554	16.1548
1155	0.00282349	0.00119173	0.995499	22.9569
1156	0.00452069	0.00259472	0.992736	11.1484
1157	0.454704	0.00827572	0.964293	3.86428
1158	0.0670154	0.00492713	0.983171	5.46079
1159	0.0179998	0.00448865	0.983823	6.73638
1160	0.00284186	0.00114941	0.99664	23.4191
1161	0.0394973	0.00318468	0.986344	9.30519
1162	0.161489	0.00467083	0.983341	6.59631
1163	0.440322	0.0012375	0.995133	22.0851
1164	0.0104532	0.00163132	0.994904	17.3604
1165	0.00408334	0.00193709	0.991683	14.8487
1166	0.0480682	0.00375059	0.987743	8.11499
1167	0.00737748	0.0023392	0.991441	12.3739
1168	0.0818765	0.00404476	0.984864	7.5366
1169	0.00364258	0.00212351	0.991308	12.0742
1170	0.0229355	0.00360793	0.984868	8.36797
1171	0.00360077	0.000778055	0.997594	32.3097
1172	0.132456	0.00815169	0.965345	3.92073
1173	0.0138486	0.00158449	0.99442	17.5349
1174	0.0216477	0.00299021	0.989789	9.80181
1175	0.0146183	0.00271044	0.988588	10.8368
1176	0.0153678	0.00271144	0.990042	10.8032
1177	0.010405	0.00133003	0.99517	20.6476
1178	0.00413471	0.00110975	0.994131	23.9003
1179	0.00438476	0.00135197	0.993885	20.5262
1180	0.00604817	0.00166188	0.993481	17.0217
1181	0.0103292	0.00149526	0.995677	18.8619
1182	0.00285714	0.00141037	0.994298	19.7144
1183	0.00974023	0.00294472	0.989208	10.056
1184	0.0215959	0.00359328	0.986215	8.32803
1185	0.0479851	0.00394913	0.985311	7.70297
1186	0.0549738	0.00284862	0.989197	10.3544
1187	0.056079	0.00677594	0.97559	4.60957
1188	0.253545	0.0035958	0.987034	8.44902
1189	0.0736696	0.00457115	0.982006	6.69759
1190	0.0265178	0.00458716	0.977417	6.65925
1191	0.0131825	0.00245654	0.992004	11.8286
1192	0.00796183	0.00284351	0.989627	10.2031
1193	0.00727838	0.00192018	0.992538	15.0407
1194	0.0183771	0.00234641	0.989607	12.552
1195	0.00182159	0.000982938	0.996762	26.637
1196	0.0164176	0.00303217	0.990043	9.50803
1197	0.00262327	0.00280172	0.992181	10.3853
1198	0.0222651	0.00445301	0.982876	6.49804
1199	0.015267	0.0021596	0.989784	13.0691
1200	0.288384	0.0118456	0.938395	2.82318
1201	0.0737078	0.00416254	0.985025	7.26968
1202	0.00357701	0.00100265	0.99606	26.2364
1203	0.00263609	0.00173129	0.995317	15.7893
1204	0.0275372	0.00317986	0.987361	9.534
1205	0.0135842	0.00100491	0.996184	26.0406
1206	0.0702869	0.00381557	0.985009	7.93056
1207	0.0909816	0.0032553	0.988342	9.35508
1208	0.0821807	0.00798037	0.966077	4.06695
1209	0.034694	0.00124335	0.995122	22.2258
1210	0.0711149	0.00363381	0.983891	8.3082
1211	0.0150823	0.000717341	0.997387	34.549
1212	0.0159592	0.00262652	0.989005	10.7699
1213	0.00426835	0.00135975	0.99526	20.1702
1214	0.0099715	0.00129394	0.994109	21.1482
1215	0.00531203	0.0015152	0.993624	17.9868
1216	0.0226862	0.0030674	0.988396	9.6128
1217	0.0303907	0.00354862	0.986734	8.46953
1218	0.0377912	0.002774	0.99107	10.5741
1219	0.00999084	0.00069119	0.997387	35.2469
1220	0.413248	0.00685697	0.972941	4.56734
1221	0.142519	0.00697611	0.971678	4.54947
1222	0.00809778	0.00244461	0.992374	11.8689
1223	0.0133026	0.00438812	0.98416	6.58386
1224	0.0499403	0.00494645	0.981093	6.08978
1225	0.0460896	0.0034289	0.984329	8.76745
1226	0.0017055	0.00106481	0.996866	24.9246
1227	0.0230771	0.00499599	0.983759	6.05807
1228	0.0449232	0.00412851	0.985197	7.19473
1229	0.0242392	0.00650063	0.976134	4.57332
1230	0.0996255	0.00368288	0.985313	8.0402
1231	0.00295052	0.000812069	0.996646	31.1558
1232	0.00843806	0.00328744	0.990912	8.9703
1233	0.00936999	0.00137608	0.993161	20.0543
1234	0.00750591	0.00125246	0.994972	21.4076
1235	0.00277566	0.000974238	0.995534	27.2613
1236	0.00790324	0.00293316	0.989128	10.0851
1237	0.0940265	0.00439583	0.980893	6.99288
1238	0.00336783	0.00159289	0.994917	17.7129
1239	0.0445367	0.00311146	0.987302	9.6128
1240	0.0560847	0.00482185	0.980409	6.33293
1241	0.0518414	0.00513776	0.981408	5.94454
1242	0.293734	0.00938523	0.959692	3.37471
1243	0.0288729	0.00352639	0.987776	8.49014
1244	0.010466	0.00181039	0.993674	15.6477
1245	0.348774	0.0142241	0.938475	2.59053
1246	0.298548	0.00947895	0.965346	3.48248
1247	0.00229841	0.00154684	0.995334	17.5349
1248	0.0361142	0.00254934	0.990163	11.4408
1249	0.00305493	0.00138527	0.996067	20.1702
1250	0.00889836	0.00141818	0.995446	19.9397
1251	0.115507	0.00422331	0.984326	7.1505
1252	0.0635214	0.00487068	0.983134	6.33293
1253	0.0108433	0.00137678	0.994439	19.9397
1254	0.0221155	0.00296012	0.986394	9.94144
1255	0.0442686	0.00521245	0.979349	5.99561
1256	0.00519611	0.00286775	0.990572	10.233
1257	0.0519294	0.00557047	0.978862	5.3274
1258	0.18135	0.00470922	0.979899	6.46194
1259	0.00208053	0.000947305	0.996527	27.05
1260	0.00775585	0.00223397	0.993775	12.9239
1261	0.0190331	0.00262649	0.989732	11.1129
1262	0.00876639	0.00154382	0.994619	18.08
1263	0.472742	0.0196183	0.926495	2.2703
1264	0.0272097	0.00386581	0.985307	7.5366
1265	0.00728108	0.00147408	0.99406	18.6601
1266	0.153752	0.0165614	0.915797	2.01586
1267	0.263952	0.00554312	0.975401	5.59206
1268	0.0346706	0.0071754	0.972179	4.26062
1269	0.0733568	0.00460632	0.9816	6.74941
1270	0.00151921	0.000737132	0.996774	33.5524
1271	0.00116734	0.000756437	0.997692	33.8781
1272	0.00591374	0.0038537	0.986174	7.65229
1273	0.0425574	0.00752069	0.967611	4.05749
1274	0.111785	0.00763429	0.972023	4.10523
1275	0.0247221	0.00109713	0.995129	24.5736
1276	0.0363435	0.00395293	0.985989	7.58575
1277	0.106256	0.00799137	0.969831	4.06222
1278	0.125626	0.00446809	0.983177	6.9235
1279	0.00267841	0.00100781	0.994351	26.2364
1280	0.00808434	0.00410947	0.985277	7.26968
1281	0.0755545	0.00340641	0.985071	8.85646
1282	0.022949	0.00424583	0.982311	7.03517
1283	0.00824893	0.0028561	0.989401	10.4163
1284	0.00753044	0.00313395	0.987302	9.38023
1285	0.0382911	0.00116502	0.995517	23.263
1286	0.015437	0.00198257	0.992965	14.4192
1287	0.00723023	0.00241917	0.992	12.1161
1288	0.113227	0.00473369	0.982153	6.57146
1289	0.0539535	0.00190863	0.993591	14.4192
1290	0.429998	0.00069196	0.998445	35.6066
1291	0.0474289	0.00322009	0.989561	9.18275
1292	0.023334	0.0023325	0.990148	12.4623
1293	0.0517241	0.00343013	0.986659	8.72361
1294	0.00501456	0.0018001	0.993504	16.0066
1295	0.0831285	0.00383839	0.98415	7.89467
1296	0.00518721	0.00147945	0.993919	18.9644
1297	0.0172712	0.00268386	0.99012	10.8032
1298	0.023137	0.00172758	0.994364	16.3824
1299	0.016928	0.00284549	0.989274	10.3853
1300	0.013258	0.0012848	0.994036	21.4076
1301	0.00748494	0.00240491	0.990714	12.0742
1302	0.216889	0.00702114	0.970561	4.45651
1303	0.0194572	0.00325966	0.986921	9.23134
1304	0.0226361	0.00584693	0.978763	5.04985
1305	0.010221	0.00212975	0.990986	13.6306
1306	0.031042	0.00388481	0.987458	7.78894
1307	0.0841659	0.00209475	0.992324	13.6306
1308	0.0134392	0.00308884	0.986504	9.58639
1309	0.0959018	0.00425615	0.985504	6.99288
1310	0.011399	0.00421819	0.984328	7.13588
1311	0.022485	0.00131575	0.994898	20.7705
1312	0.00954778	0.00272794	0.989479	10.5104
1313	0.148029	0.00961684	0.958264	3.3617
1314	0.0164489	0.00289792	0.988561	10.2631
1315	0.00654619	0.00175651	0.992293	16.1548
1316	0.010889	0.00345457	0.986823	8.51084
1317	0.229101	0.00603801	0.974528	5.18491
1318	0.00661493	0.00375888	0.985994	7.66911
1319	0.0602038	0.00389596	0.985918	7.63555
1320	0.00187604	0.000725038	0.996896	34.2103
1321	0.435441	0.00535605	0.978591	5.71104
1322	0.250684	0.00876982	0.96424	3.73203
1323	0.0507985	0.00170067	0.992879	16.3058
1324	0.031526	0.00391199	0.985489	7.52036
1325	0.08791	0.00521753	0.980389	5.83519
1326	0.0225606	0.00216999	0.991707	13.4728
1327	0.00215126	0.00128367	0.995883	20.8949
1328	0.033982	0.00220805	0.991699	13.2679
1329	0.0611118	0.00518497	0.979966	5.88439
1330	0.0266454	0.00457739	0.981374	6.31003
1331	0.00142561	0.000685033	0.997438	36.3484
1332	0.00711335	0.00166131	0.995078	17.1894
1333	0.0269619	0.00128649	0.994433	21.2771
1334	0.0377794	0.00342957	0.987349	8.68021
1335	0.0158394	0.00356498	0.987203	8.36797
1336	0.00256881	0.000758157	0.996099	32.6116
1337	0.00653292	0.00126122	0.995591	21.6736
1338	0.0256022	0.00232499	0.988956	12.5973
1339	0.0147251	0.00147801	0.993784	19.068
1340	0.00579307	0.00237318	0.992642	12.2437
1341	0.00228798	0.000900779	0.995925	28.602
1342	0.173473	0.00955306	0.959866	3.27033
1343	0.00295435	0.00139238	0.995562	19.6036
1344	0.0237375	0.00307897	0.988526	9.80181
1345	0.107845	0.0027228	0.990851	10.8032
1346	0.00244173	0.00172813	0.99403	15.6477
1347	0.041191	0.00464612	0.984854	6.25349
1348	0.0524965	0.00281313	0.990334	10.6062
1349	0.00491608	0.000945051	0.995924	27.694
1350	0.00231621	0.000942642	0.996637	27.4759
1351	0.00601533	0.00163402	0.992355	17.1051
1352	0.0444949	0.00294452	0.988253	10.0851
1353	0.0125727	0.00240812	0.989858	12.0742
1354	0.0630983	0.00427261	0.982914	7.09237
1355	0.0227535	0.0034013	0.988641	8.74548
1356	0.0232857	0.00422299	0.983743	7.19473
1357	0.102404	0.00467144	0.983608	6.58386
1358	0.0188365	0.00231566	0.990464	12.6889
1359	0.00295055	0.00103816	0.996376	25.6577
1360	0.00285755	0.00248132	0.993842	11.6704
1361	0.301209	0.010607	0.961055	3.05556
1362	0.0168599	0.00309959	0.985038	8.34796
1363	0.116112	0.00994697	0.962406	3.27647
1364	0.0141405	0.00310291	0.988253	9.6128
1365	0.0334906	0.00174655	0.992517	16.1548
1366	0.00530616	0.00118016	0.994802	23.1089
1367	0.0995079	0.00330782	0.988068	9.06349
1368	0.00771487	0.00302278	0.989079	9.77436
1369	0.002021	0.00116252	0.995925	22.9569
1370	0.00191873	0.000945852	0.997111	27.4759
1371	0.102493	0.00385266	0.983938	7.78894
1372	0.0216528	0.00269982	0.989919	10.8705
1373	0.00494439	0.00107053	0.995698	24.9246
1374	0.0200128	0.00592328	0.982641	5.21591
1375	0.0864533	0.0101536	0.95519	3.21016
1376	0.00515701	0.0012012	0.993538	22.5126
1377	0.392273	0.00406261	0.987555	7.40859
1378	0.0143809	0.00321295	0.989338	9.30519
1379	0.0378135	0.00155498	0.993689	18.1742
1380	0.0396809	0.00707044	0.975492	4.23476
1381	0.00428117	0.00165003	0.994757	16.8572
1382	0.00481409	0.00168676	0.993067	16.8572
1383	0.0480009	0.00192546	0.992872	14.8487
1384	0.00992054	0.00223098	0.99104	13.1182
1385	0.00859364	0.00253391	0.989864	11.5163
1386	0.00139656	0.000698279	0.997922	35.6066
1387	0.205672	0.00837822	0.966749	3.96979
1388	0.0804824	0.0127841	0.947919	2.562
1389	0.00392276	0.00207308	0.992679	13.738
1390	0.00129089	0.000909074	0.997414	28.602
1391	0.0147602	0.00132452	0.994222	20.7705
1392	0.00737664	0.00156558	0.992675	18.1742
1393	0.00225138	0.000974068	0.996231	27.2613
1394	0.0011043	0.00100391	0.997462	26.4352
1395	0.00544393	0.00212872	0.991163	13.1182
1396	0.00307432	0.00150987	0.995679	18.5609
1397	0.221936	0.010633	0.954019	3.01334
1398	0.112235	0.00524835	0.976624	5.90431
1399	0.00749228	0.00224143	0.99018	12.7819
1400	0.0171415	0.00359129	0.987702	8.24928
1401	0.0140771	0.00264059	0.990297	11.0776
1402	0.00216583	0.00085902	0.995767	30.0814
1403	0.0843876	0.00516046	0.977487	5.92436
1404	0.0173368	0.00310141	0.989976	9.66605
1405	0.00806108	0.00142361	0.994481	19.4941
1406	0.00390815	0.0016572	0.994018	16.6959
1407	0.0139224	0.00354143	0.98393	8.4083
1408	0.0102247	0.00302256	0.988636	9.7199
1409	0.0195999	0.00289698	0.988804	10.2031
1410	0.0258255	0.00561651	0.977304	5.21591
1411	0.00806752	0.00173329	0.994243	16.3824
1412	0.00256866	0.000994319	0.996499	26.8419
1413	0.258568	0.00409672	0.987217	7.55291
1414	0.048247	0.00601633	0.978611	5.02802
1415	0.204629	0.00422267	0.98516	7.25456
1416	0.00262585	0.00107912	0.996658	24.5736
1417	0.00140071	0.000430285	0.998439	50.5717
1418	0.228205	0.00683266	0.97378	4.58534
1419	0.0213952	0.00252138	0.989249	11.7095
1420	0.0755933	0.00395677	0.984104	7.5693
1421	0.0674443	0.0041738	0.979675	6.7234
1422	0.0204129	0.00379071	0.984137	7.78894
1423	0.131064	0.00607847	0.97579	5.10153
1424	0.00278957	0.0011449	0.994653	23.5773
1425	0.00505972	0.00183258	0.994064	15.372
1426	0.0193397	0.00389119	0.987809	7.63555
1427	0.00752148	0.00228682	0.992123	12.552
1428	0.0143069	0.00147597	0.994821	18.8619
1429	0.0339621	0.00206508	0.991627	13.7923
1430	0.00674494	0.00171314	0.99366	16.3824
1431	0.00158098	0.000826837	0.997427	30.88
1432	0.00460729	0.00115182	0.995526	23.4191
1433	0.0760174	0.00247262	0.989205	11.8286
1434	0.203508	0.00508244	0.978046	6.02668
1435	0.0347714	0.00342103	0.985098	8.72361
1436	0.0285404	0.00233129	0.99078	12.3739
1437	0.00285273	0.000817661	0.9964	31.1558
1438	0.126877	0.00872442	0.961315	3.69253
1439	0.0495994	0.00411244	0.983888	7.48808
1440	0.0338682	0.00366403	0.98692	7.91257
1441	0.0623453	0.00479786	0.981769	6.26471
1442	0.016899	0.00200574	0.992073	14.3599
1443	0.00597208	0.00118022	0.995793	22.5126
1444	0.0142753	0.0016668	0.995234	16.7762
1445	0.0316521	0.00241544	0.991658	11.9912
1446	0.024434	0.00353567	0.985926	8.42861
1447	0.0325955	0.0022508	0.991647	12.9719
1448	0.0039263	0.00179205	0.993076	15.7893
1449	0.0221577	0.00385822	0.985602	7.75432
1450	0.0434248	0.00307294	0.987196	9.77436
1451	0.332719	0.00225624	0.991767	12.7819
1452	0.0177773	0.00106337	0.996208	25.1039
1453	0.0164742	0.00320432	0.987876	9.28044
1454	0.0828729	0.00344666	0.986197	8.61591
1455	0.00102827	0.000541194	0.997995	42.5542
1456	0.0122594	0.00172142	0.991869	16.5377
1457	0.00308514	0.0008209	0.996181	30.88
1458	0.013041	0.00254174	0.989226	11.4408
1459	0.00483066	0.00111963	0.995943	23.9003
1460	0.0113742	0.00427323	0.983488	7.04938
1461	0.0236971	0.00115816	0.995127	23.263
1462	0.0316782	0.00252006	0.990459	11.6704
1463	0.282738	0.00998101	0.955539	3.0717
1464	0.0314511	0.00211191	0.992346	13.738
1465	0.480579	0.0226346	0.949594	2.86961
1466	0.00586315	0.00379751	0.987308	7.87685
1467	0.0292154	0.00340548	0.987408	8.68021
1468	0.00228662	0.000918249	0.99592	28.1407
1469	0.0188659	0.00322122	0.986309	9.23134
1470	0.0148698	0.00347558	0.987146	8.51084
1471	0.00614701	0.00214119	0.992553	13.3185
1472	0.0810882	0.0025914	0.989219	11.3663
1473	0.0591007	0.0067825	0.969282	4.59742
1474	0.00920113	0.00328423	0.990288	8.83404
1475	0.00444058	0.00161143	0.993743	17.6235
1476	0.0342103	0.00160915	0.9943	17.5349
1477	0.0105738	0.00311386	0.988131	8.81173
1478	0.0998639	0.00596092	0.978102	5.23941
1479	0.286445	0.00465734	0.98269	6.53454
1480	0.0247418	0.00188362	0.990485	15.2378
1481	0.486284	0.011792	0.951642	2.97989
1482	0.00827894	0.00271222	0.989571	10.6711
1483	0.0777236	0.0130303	0.943206	2.24113
1484	0.0394837	0.00321094	0.987586	9.28044
1485	0.0140658	0.00245251	0.989189	11.8689
1486	0.00695735	0.00184033	0.992426	15.372
1487	0.00966453	0.000961063	0.997128	27.05
1488	0.0323095	0.00411523	0.982686	7.28485
1489	0.0111391	0.00209469	0.992977	13.525
1490	0.0107221	0.00194948	0.990775	14.6615
1491	0.019131	0.00500642	0.983078	6.05807
1492	0.0290983	0.00540487	0.979744	5.59206
1493	0.0137862	0.00183035	0.994415	15.5086
1494	0.382261	0.00140931	0.995144	20.2875
1495	0.0194399	0.00385912	0.985902	7.75432
1496	0.00679475	0.00139892	0.994376	19.8264
1497	0.0964016	0.00651212	0.975137	4.81968
1498	0.159464	0.0049289	0.981745	6.13259
1499	0.0128246	0.00165391	0.993135	17.0217
1500	0.00437186	0.00231922	0.992351	12.3302
1501	0.00401899	0.00253737	0.991902	11.3294
1502	0.107995	0.00369198	0.985106	8.15291
1503	0.0201015	0.00154069	0.994522	18.1742
1504	0.00359869	0.00126176	0.993991	21.2771
1505	0.0388147	0.00329644	0.987433	9.04001
1506	0.0797267	0.000908516	0.996388	28.1407
1507	0.00383131	0.00135542	0.994289	20.2875
1508	0.00305198	0.000721877	0.99681	34.549
1509	0.00907575	0.00248723	0.991166	11.4784
1510	0.00504565	0.00279545	0.991573	10.1143
1511	0.00568544	0.00267656	0.989873	10.9045
1512	0.0130649	0.00526297	0.980096	5.63723
1513	0.0216646	0.00259112	0.989751	11.2563
1514	0.0297623	0.00170647	0.992035	16.7762
1515	0.00240957	0.000888702	0.996298	29.3231
1516	0.00846159	0.00134908	0.994977	20.6476
1517	0.0076191	0.00234086	0.990684	12.418
1518	0.118245	0.00544774	0.982112	5.66468
1519	0.00615806	0.00324108	0.988231	9.13467
1520	0.00220185	0.000891227	0.996452	28.1407
1521	0.00313097	0.00168312	0.994317	16.7762
1522	0.00515566	0.00238789	0.991929	12.2009
1523	0.0561868	0.00163366	0.993413	17.4472
1524	0.0383322	0.00330749	0.986708	9.06349
1525	0.00307007	0.00151708	0.995931	18.2693
1526	0.0143884	0.00313651	0.988434	9.40551
1527	0.0323014	0.00419192	0.982932	7.2096
1528	0.0124367	0.00187414	0.992919	15.3046
1529	0.00770188	0.00178594	0.991441	15.1715
1530	0.00687121	0.00334374	0.9873	9.04001
1531	0.0160511	0.00324237	0.985213	9.06349
1532	0.0154547	0.00220394	0.990084	13.1182
1533	0.0296256	0.00416554	0.987025	7.17993
1534	0.0359666	0.00208689	0.991776	14.0703
1535	0.00243161	0.000619285	0.997223	38.7716
1536	0.0250551	0.0033761	0.984215	8.78954
1537	0.00309611	0.00115433	0.995334	23.1089
1538	0.00288301	0.0018199	0.993893	15.5779
1539	0.0338051	0.00312424	0.986076	9.50803
1540	0.0105544	0.00225258	0.991419	12.9239
1541	0.426565	0.0152269	0.937819	2.38025
1542	0.00253247	0.000862312	0.996332	29.8243
1543	0.00505578	0.00211407	0.991738	13.5776
1544	0.00277041	0.000871998	0.99737	29.5716
1545	0.066326	0.0041584	0.98314	7.25456
1546	0.00319454	0.00100168	0.995598	26.2364
1547	0.220243	0.00623932	0.977232	5.02802
1548	0.00333838	0.000504425	0.997372	45.3175
1549	0.00774937	0.00170979	0.991785	15.6477
1550	0.0153095	0.0029424	0.987974	10.056
1551	0.0301083	0.00343798	0.984827	8.34796
1552	0.0248274	0.00261773	0.989813	11.2927
1553	0.00478303	0.00125725	0.995394	21.809
1554	0.0611212	0.00294028	0.989494	10.2031
1555	0.0170166	0.00336333	0.987831	8.90165
1556	0.00299269	0.00109071	0.995575	24.4017
1557	0.00516183	0.00162519	0.994078	17.6235
1558	0.00604301	0.000982899	0.996458	26.8419
1559	0.123813	0.00950724	0.959729	3.2734
1560	0.0388063	0.00237626	0.990372	12.2437
1561	0.0029317	0.0018516	0.99372	15.44
1562	0.00692466	0.0031197	0.990854	9.48219
1563	0.0132088	0.00203986	0.991372	14.2426
1564	0.00323984	0.0023753	0.990489	11.8689
1565	0.0849862	0.00599465	0.978758	5.109
1566	0.00539525	0.00281841	0.991081	10.3544
1567	0.00872569	0.00306529	0.990068	9.66605
1568	0.00808153	0.000958358	0.996919	27.694
1569	0.0140399	0.00124759	0.995613	21.809
1570	0.00451802	0.0041474	0.988599	7.09237
1571	0.0124124	0.00241656	0.992134	12.2009
1572	0.00977504	0.00212618	0.991612	13.525
1573	0.0199864	0.00279955	0.989382	10.5421
1574	0.0199154	0.0024883	0.987468	11.6704
1575	0.0603593	0.00368565	0.985023	8.15291
1576	0.00246343	0.000769823	0.996509	32.6116
1577	0.0177384	0.00206407	0.991609	13.9022
1578	0.00357514	0.00165215	0.994207	17.0217
1579	0.00950763	0.00186918	0.993126	15.1715
1580	0.00248843	0.000844781	0.995057	30.6092
1581	0.0547405	0.00600045	0.979003	4.72185
1582	0.0125715	0.00351931	0.986082	8.51084
1583	0.00225284	0.00116218	0.997237	22.9569
1584	0.0434634	0.000807037	0.997312	31.1558
1585	0.0172944	0.00312134	0.986683	9.534
1586	0.280573	0.0118811	0.940565	2.76721
1587	0.0219902	0.00222261	0.993083	13.0691
1588	0.0688283	0.00447973	0.981169	6.90979
1589	0.00164701	0.000636966	0.997661	37.9288
1590	0.00411251	0.00285769	0.989684	10.4474
1591	0.0208935	0.00248384	0.99127	11.8689
1592	0.189564	0.00177474	0.993821	15.9335
1593	0.0366545	0.00214434	0.992268	13.5776
1594	0.00673459	0.00143076	0.994691	19.4941
1595	0.165413	0.00363623	0.989213	8.15291
1596	0.0226094	0.00352726	0.983277	8.61591
1597	0.01965	0.00269778	0.989132	10.9731
1598	0.036412	0.00268906	0.990799	11.0425
1599	0.24081	0.00763993	0.971451	4.11007
1600	0.0482887	0.00237396	0.990063	12.3302
1601	0.123759	0.00471157	0.979141	6.52233
1602	0.0241352	0.00241891	0.991253	11.9912
1603	0.0368108	0.00672107	0.972914	4.35093
1604	0.00858023	0.00316999	0.99101	9.18275
1605	0.0216925	0.00299646	0.986592	9.9132
1606	0.027047	0.00635446	0.976945	4.79319
1607	0.030729	0.00392961	0.985143	7.66911
1608	0.115548	0.00742567	0.968153	4.28679
1609	0.00322302	0.000828014	0.996089	30.343
1610	0.0459637	0.00245067	0.989503	11.9502
1611	0.0134118	0.00252712	0.990888	11.5545
1612	0.00327683	0.00149926	0.995368	18.4627
1613	0.0047941	0.00137751	0.995017	20.0543
1614	0.014178	0.00199264	0.992232	14.6002
1615	0.00684631	0.00187633	0.991846	15.372
1616	0.0638333	0.00364997	0.984865	8.28847
1617	0.00339316	0.00119706	0.995338	22.5126
1618	0.00499865	0.00137553	0.994733	19.9397
1619	0.0320683	0.00441467	0.982327	6.93727
1620	0.11398	0.00789147	0.971137	4.41144
1621	0.00152059	0.000600951	0.997225	39.6528
1622	0.00181938	0.000749694	0.997321	33.5524
1623	0.00757989	0.000527772	0.998178	43.6181
1624	0.24069	0.00736151	0.970133	4.23476
1625	0.0203137	0.00390963	0.984962	7.73713
1626	0.0908826	0.00488137	0.983176	6.2423
1627	0.0301064	0.00611028	0.974105	5.124
1628	0.0444599	0.00225056	0.990259	12.8762
1629	0.0065737	0.00120593	0.995805	22.5126
1630	0.00759546	0.00101515	0.995878	26.0406
1631	0.0442902	0.00681387	0.970566	4.25542
1632	0.0913447	0.00459648	0.983445	6.74941
1633	0.0250207	0.00413631	0.987999	7.10681
1634	0.135353	0.00568198	0.980219	5.7204
1635	0.0157509	0.00236355	0.990971	12.418
1636	0.0422579	0.00235016	0.991416	12.2868
1637	0.120336	0.00687737	0.968362	4.4395
1638	0.00948552	0.00205611	0.990701	14.1273
1639	0.0396686	0.00353562	0.984815	8.34796
1640	0.0480591	0.00552869	0.981543	5.47794
1641	0.00887373	0.00164091	0.994592	17.3604
1642	0.00146446	0.00134621	0.995734	20.5262
1643	0.00246597	0.00116371	0.995283	23.5773
1644	0.00148225	0.00069111	0.997616	35.6066
1645	0.00207147	0.00048424	0.99764	45.9138
1646	0.317646	0.0054985	0.976475	5.70171
1647	0.00427478	0.000793629	0.997432	31.7222
1648	0.00143964	0.000683828	0.997211	35.6066
1649	0.0317562	0.00940993	0.968692	3.29193
1650	0.00130556	0.000546925	0.997727	41.541
1651	0.0198319	0.00276869	0.991189	10.4163
1652	0.0429368	0.00273333	0.990912	10.7699
1653	0.00329285	0.00115554	0.994716	22.5126
1654	0.00660752	0.00204329	0.992163	13.7923
1655	0.0247944	0.00367558	0.985048	8.09616
1656	0.0327474	0.00196922	0.992972	14.6615
1657	0.0091451	0.00184931	0.994116	13.4728
1658	0.00512789	0.00251573	0.990849	11.2927
1659	0.36653	0.00695386	0.971558	4.52587
1660	0.0151056	0.00338091	0.988429	8.81173
1661	0.0287635	0.00167607	0.992382	16.7762
1662	0.074911	0.00377703	0.985057	8.00332
1663	0.0546245	0.00498572	0.979665	6.12183
1664	0.00701137	0.00199422	0.992816	14.3599
1665	0.0104257	0.00137868	0.99457	19.9397
1666	0.0493516	0.00434373	0.984048	6.89614
1667	0.00761525	0.00432437	0.985804	6.99288
1668	0.0139071	0.00237125	0.991906	12.418
1669	0.221231	0.0112927	0.957569	2.7738
1670	0.0215103	0.00360448	0.986588	8.22982
1671	0.00632398	0.00252598	0.990615	11.5545
1672	0.0391848	0.00360383	0.985053	8.38809
1673	0.0311428	0.00251758	0.990527	11.5163
1674	0.11361	0.00411881	0.982903	7.19473
1675	0.0020076	0.000855255	0.997401	29.8243
1676	0.0110374	0.00221295	0.99047	13.1677
1677	0.0158309	0.0010542	0.995824	24.9246
1678	0.466538	0.0044279	0.988997	6.81532
1679	0.0303309	0.00224061	0.992187	13.1182
1680	0.0396567	0.00467298	0.979392	6.51016
1681	0.00102683	0.000774628	0.996784	32.3097
1682	0.0154336	0.00328927	0.987881	8.9703
1683	0.0809813	0.00415694	0.981533	7.44018
1684	0.00436673	0.000931813	0.99611	28.1407
1685	0.015139	0.00263015	0.99122	11.0077
1686	0.0233388	0.00159087	0.994171	17.6235
1687	0.00271059	0.00234918	0.992544	12.3739
1688	0.012131	0.00438917	0.986244	6.85549
1689	0.0135153	0.00257351	0.991472	11.0425
1690	0.00385483	0.00139277	0.99583	19.7144
1691	0.00367128	0.00169719	0.995327	16.4596
1692	0.0147318	0.00070931	0.997439	34.8945
1693	0.256377	0.00503727	0.978076	6.12183
1694	0.00447809	0.00144801	0.994257	18.9644
1695	0.000615577	0.00038362	0.999113	53.6838
1696	0.0277312	0.00433158	0.981986	6.95109
1697	0.0169838	0.00144083	0.993782	19.1728
1698	0.00718144	0.0025006	0.990788	11.5163
1699	0.0778981	0.00241768	0.987793	12.0326
1700	0.0817653	0.00721865	0.970029	4.33471
1701	0.0025278	0.000554661	0.997523	42.0415
1702	0.463519	0.00911139	0.95997	3.80944
1703	0.0992761	0.00557445	0.97861	5.49519
1704	0.0669779	0.00566036	0.978273	5.41839
1705	0.00246151	0.000808524	0.997078	31.1558
1706	0.0051892	0.00148781	0.994282	18.7605
1707	0.0533638	0.0044937	0.982219	6.82866
1708	0.0638541	0.00493545	0.975407	6.31003
1709	0.0148489	0.00133831	0.995581	20.6476
1710	0.0056247	0.00249094	0.992747	11.5928
1711	0.00914016	0.00175772	0.992861	16.0804
1712	0.151923	0.00317862	0.989586	9.33007
1713	0.0345594	0.008945	0.962804	3.47554
1714	0.00770619	0.0010426	0.997283	25.4704
1715	0.0730903	0.00561161	0.977863	5.57419
1716	0.00438108	0.00152269	0.995058	18.08
1717	0.00304117	0.00123053	0.996228	21.5398
1718	0.0315887	0.00356427	0.986381	8.4083
1719	0.00466412	0.00137927	0.993135	20.0543
1720	0.134752	0.00384876	0.982512	7.89467
1721	0.0396054	0.00606434	0.977534	4.6464
1722	0.0154165	0.00215648	0.992784	13.5776
1723	0.0208903	0.0015756	0.994938	17.8033
1724	0.00190447	0.00133987	0.995418	19.2787
1725	0.0500517	0.0142796	0.938664	2.07829
1726	0.149158	0.00579964	0.975746	5.30311
1727	0.0149591	0.00227697	0.98951	12.7819
1728	0.0165483	0.00186982	0.992103	15.2378
1729	0.107388	0.00290607	0.98716	10.2631
1730	0.156888	0.00554679	0.978321	5.60104
1731	0.0473836	0.00187828	0.992961	15.2378
1732	0.0628518	0.00232818	0.990732	12.552
1733	0.195395	0.00783816	0.96763	3.85574
1734	0.0188362	0.00393342	0.983873	7.47205
1735	0.00640976	0.00181295	0.99307	14.9762
1736	0.00883319	0.00367294	0.988806	8.172
1737	0.00245281	0.00101746	0.996744	26.0406
1738	0.021315	0.00333634	0.985343	8.83404
1739	0.00805003	0.00123086	0.994373	21.9462
1740	0.0250207	0.00220931	0.992191	13.1677
1741	0.477158	0.0121385	0.95541	3.07711
1742	0.0218425	0.00592867	0.975888	5.22372
1743	0.0223754	0.00130765	0.994737	21.0208
1744	0.0324266	0.00365115	0.985524	8.19119
1745	0.00348706	0.00124856	0.996053	21.5398
1746	0.013626	0.00232282	0.991487	12.6429
1747	0.00307295	0.00170222	0.993957	16.4596
1748	0.0600874	0.00304676	0.98976	9.99841
1749	0.0558304	0.00779388	0.960162	3.96979
1750	0.00166114	0.00077157	0.996772	32.6116
1751	0.0401818	0.00296905	0.990115	9.96984
1752	0.0715301	0.00497585	0.981712	6.14339
1753	0.00728373	0.00190247	0.993861	15.0407
1754	0.00396818	0.00153868	0.993943	18.08
1755	0.0221449	0.00306888	0.98663	9.6929
1756	0.00930556	0.00208495	0.991621	13.7923
1757	0.00709449	0.000691488	0.997438	35.2469
1758	0.0106194	0.00164076	0.994417	17.2745
1759	0.0660182	0.00825891	0.964474	3.65005
1760	0.0219462	0.00301947	0.985361	9.56012
1761	0.190936	0.00459547	0.982121	6.7888
1762	0.0700179	0.0048582	0.983347	6.25349
1763	0.0325422	0.0025862	0.991469	11.4408
1764	0.0445987	0.00508992	0.977172	6.04757
1765	0.0128185	0.00447811	0.984507	6.57146
1766	0.0217163	0.00334448	0.987834	8.9703
1767	0.017995	0.00116242	0.99362	23.1089
1768	0.12714	0.00129361	0.995241	21.809
1769	0.00163194	0.000335455	0.999102	59.1431
1770	0.00229292	0.00169282	0.995207	16.5377
1771	0.0464326	0.00225515	0.991418	12.7819
1772	0.0456419	0.00246541	0.990792	11.9094
1773	0.0781768	0.00366496	0.984423	8.172
1774	0.0191097	0.00488099	0.98017	6.18696
1775	0.0249886	0.00230734	0.989459	12.6889
1776	0.0364205	0.00287938	0.988893	10.3238
1777	0.0778617	0.00508354	0.983202	5.87449
1778	0.0621491	0.00338314	0.98669	8.90165
1779	0.089295	0.00544924	0.979461	5.61004
1780	0.00136562	0.000881606	0.996791	28.1407
1781	0.0101306	0.00118925	0.99403	22.2258
1782	0.0107073	0.00231015	0.990648	12.7352
1783	0.0161611	0.00268896	0.987217	11.0077
1784	0.0015503	0.000820749	0.996427	31.1558
1785	0.0042224	0.0012922	0.994577	21.2771
1786	0.00203388	0.000787899	0.997066	32.3097
1787	0.0132265	0.00263809	0.988307	11.0776
1788	0.0602449	0.00804227	0.965744	3.81777
1789	0.46339	0.0110429	0.95617	3.09897
1790	0.00381335	0.000864603	0.996926	29.8243
1791	0.0423744	0.000813662	0.997758	31.4364
1792	0.00339461	0.00207499	0.993248	13.9578
1793	0.0438221	0.00580661	0.973153	5.03527
1794	0.378286	0.00400062	0.983256	7.55291
1795	0.01063	0.00725995	0.975141	4.19405
1796	0.0262999	0.00280533	0.990826	10.4474
1797	0.0179354	0.00238663	0.992225	12.0326
1798	0.00813583	0.00279448	0.988965	10.3238
1799	0.00819232	0.00375738	0.987595	7.77159
1800	0.00841447	0.0023399	0.99296	12.5973
1801	0.00181752	0.00152637	0.996099	17.8946
1802	0.00114164	0.000597999	0.997751	39.6528
1803	0.00737014	0.00164083	0.995527	17.1894
1804	0.0123948	0.00595132	0.977591	5.07925
1805	0.0109944	0.00187885	0.992744	15.1058
1806	0.0219789	0.00166382	0.993013	17.1894
1807	0.049514	0.00449789	0.98442	6.89614
1808	0.00394724	0.00177715	0.993556	15.7893
1809	0.0048977	0.00269508	0.990938	10.8032
1810	0.038711	0.00965308	0.964461	3.178
1811	0.477833	0.00354705	0.98787	8.32803
1812	0.0176092	0.00233441	0.991249	12.6429
1813	0.0470186	0.00142809	0.994186	19.3858
1814	0.00483425	0.00105211	0.995112	25.2858
1815	0.00708097	0.00208902	0.99208	13.7923
1816	0.164869	0.0064319	0.974317	4.81303
1817	0.00810149	0.00231993	0.990841	12.6429
1818	0.0862247	0.00336295	0.986587	8.92441
1819	0.0113207	0.00255658	0.988503	11.3663
1820	0.098603	0.00784362	0.969543	3.843
1821	0.139448	0.00455621	0.984993	6.74941
1822	0.00799134	0.00288626	0.99014	10.2031
1823	0.089579	0.00741935	0.97036	4.31328
1824	0.00872412	0.00237764	0.989519	12.3739
1825	0.0555076	0.00493704	0.981041	6.17601
1826	0.0492216	0.00330559	0.987267	9.01666
1827	0.012301	0.00222589	0.993696	12.9719
1828	0.128005	0.0078284	0.967514	4.09079
1829	0.00600295	0.000791298	0.996239	32.0133
1830	0.0279805	0.00243578	0.991159	11.749
1831	0.0250071	0.00275719	0.990008	10.8032
1832	0.0413934	0.00271698	0.991982	10.7699
1833	0.0473931	0.00292336	0.990712	10.1733
1834	0.0424197	0.00288625	0.989173	10.2933
1835	0.0149976	0.00375161	0.984993	7.82387
1836	0.0286512	0.0055581	0.971877	5.54761
1837	0.0352994	0.00218178	0.990982	13.3185
1838	0.00659477	0.00234241	0.992627	12.3739
1839	0.0554699	0.00934623	0.960385	3.41433
1840	0.00172389	0.000713022	0.99692	34.549
1841	0.0171265	0.00440057	0.985785	6.93727
1842	0.0915487	0.00539905	0.977924	5.63723
1843	0.00253528	0.000699701	0.996491	35.2469
1844	0.0301506	0.00258279	0.988965	11.3663
1845	0.00381821	0.000752759	0.997341	33.2328
1846	0.0191612	0.00267786	0.990729	10.9731
1847	0.0390939	0.00363001	0.983074	8.36797
1848	0.0661406	0.00263033	0.9895	11.2201
1849	0.0714766	0.00431897	0.981594	7.02102
1850	0.159356	0.00338779	0.987485	8.99342
1851	0.126511	0.00910994	0.956478	3.49995
1852	0.00577804	0.00261236	0.991359	11.2563
1853	0.0642782	0.00508331	0.979888	5.76768
1854	0.0297947	0.00157001	0.993983	17.5349
1855	0.0622006	0.00401763	0.982168	7.52036
1856	0.00488365	0.00279453	0.991956	10.5421
1857	0.0322195	0.00358598	0.98475	8.34796
1858	0.0197951	0.00260462	0.991227	11.3663
1859	0.00651885	0.00166593	0.993942	16.9391
1860	0.0175245	0.00425029	0.982249	7.07798
1861	0.258397	0.0066601	0.977301	4.72185
1862	0.0221515	0.00516385	0.981612	5.57419
1863	0.0497969	0.00464711	0.981733	6.47392
1864	0.0399929	0.00584852	0.976681	5.109
1865	0.0344039	0.00500205	0.979042	6.11111
1866	0.0396375	0.00217879	0.99306	13.3695
1867	0.0201638	0.00184964	0.993071	15.5086
1868	0.0103657	0.00192532	0.992512	14.9762
1869	0.00312105	0.00108245	0.99546	24.5736
1870	0.00393959	0.00153806	0.99518	18.08
1871	0.249969	0.00936532	0.960399	3.49294
1872	0.00219557	0.00128831	0.995562	21.2771
1873	0.0198875	0.00332519	0.986868	8.99342
1874	0.0245619	0.00260519	0.989424	11.1129
1875	0.0042333	0.00117033	0.995717	23.263
1876	0.0396821	0.00329461	0.984802	9.15865
1877	0.0860709	0.00350119	0.985249	8.59469
1878	0.00872521	0.0022631	0.992612	12.8762
1879	0.0511218	0.00299325	0.984058	9.94144
1880	0.0184165	0.00235398	0.99145	12.5973
1881	0.0168085	0.00307556	0.986082	8.22982
1882	0.0409817	0.00968742	0.956393	3.22798
1883	0.0121957	0.00293382	0.988369	10.056
1884	0.0252432	0.00382197	0.983732	7.89467
1885	0.12696	0.00230312	0.990811	12.9719
1886	0.00266297	0.00163451	0.994112	17.4472
1887	0.00845548	0.00157979	0.994096	17.6235
1888	0.025291	0.00287171	0.98812	10.3238
1889	0.0303669	0.00317634	0.988563	9.43093
1890	0.00465708	0.00235063	0.992426	12.1161
1891	0.00989758	0.00228615	0.990986	12.7352
1892	0.0155729	0.0026231	0.991044	11.3663
1893	0.0453895	0.00507226	0.97852	5.95469
1894	0.086703	0.00403632	0.984542	7.5366
1895	0.0287602	0.00246052	0.989722	11.8286
1896	0.0302151	0.00400419	0.984766	7.44018
1897	0.00994387	0.00165731	0.993139	16.7762
1898	0.00545923	0.00210221	0.991188	12.4623
1899	0.00134447	0.0011842	0.996726	22.5126
1900	0.00541513	0.00247643	0.992608	10.8368
1901	0.00587395	0.00583867	0.981897	5.10153
1902	0.0427816	0.00267662	0.989974	10.7699
1903	0.0283167	0.00217545	0.992162	13.1677
1904	0.39187	0.0142058	0.943379	2.196
1905	0.0197933	0.00359715	0.990344	8.22982
1906	0.0233504	0.00149982	0.99314	18.4627
1907	0.020684	0.00241057	0.989736	12.0742
1908	0.119517	0.00939359	0.964383	3.41099
1909	0.0591381	0.00541034	0.979022	5.5653
1910	0.0226371	0.00159404	0.995014	16.9391
1911	0.0431451	0.00350759	0.98473	8.34796
1912	0.00775101	0.00317048	0.988738	8.879
1913	0.0167435	0.00154932	0.992111	18.08
1914	0.0150069	0.00153316	0.995883	18.1742
1915	0.0903892	0.00161426	0.995248	17.5349
1916	0.00280158	0.00127345	0.994825	21.5398
1917	0.00838582	0.00168805	0.992831	16.7762
1918	0.0290932	0.00424314	0.9855	7.13588
1919	0.00330721	0.00192549	0.994864	14.6615
1920	0.00729244	0.00288641	0.990005	10.1733
1921	0.200511	0.00454883	0.984332	6.65925
1922	0.0240867	0.00165896	0.992722	17.0217
1923	0.073908	0.00506694	0.979564	6.0371
1924	0.0219673	0.00651248	0.976949	4.6464
1925	0.0419898	0.00290177	0.989012	10.1733
1926	0.0341015	0.00240612	0.990802	11.8689
1927	0.00410433	0.00238975	0.992231	11.9912
1928	0.0341643	0.00267617	0.98937	11.0077
1929	0.0113033	0.00312316	0.988813	9.534
1930	0.0306989	0.000870377	0.996216	29.5716
1931	0.00400468	0.00288119	0.98946	10.2631
1932	0.0332893	0.0017811	0.993963	15.9335
1933	0.102305	0.00344036	0.984436	8.76745
1934	0.0221744	0.00323753	0.98796	9.18275
1935	0.118552	0.00738327	0.970324	4.19909
1936	0.0699405	0.00274027	0.988624	10.7699
1937	0.00399922	0.00224845	0.992724	12.6889
1938	0.118079	0.00874236	0.965264	3.71218
1939	0.0238542	0.00206682	0.991052	13.9022
1940	0.050294	0.00439674	0.981964	6.90979
1941	0.077605	0.00467277	0.983724	6.62134
1942	0.00523693	0.00222502	0.990623	13.0203
1943	0.0332099	0.00394964	0.982318	7.70297
1944	0.00452533	0.00205291	0.994275	13.847
1945	0.0474402	0.00390897	0.984475	7.66911
1946	0.486678	0.00323332	0.99034	9.18275
1947	0.107172	0.00506957	0.980633	6.0371
1948	0.0208911	0.00316258	0.986385	9.38023
1949	0.00950597	0.00221456	0.991506	12.6889
1950	0.0192763	0.00466141	0.982304	6.55911
1951	0.0142045	0.00241276	0.991363	12.1161
1952	0.000669435	0.000569924	0.997563	41.0523
1953	0.00172499	0.000731542	0.997927	33.8781
1954	0.352097	0.0154283	0.933849	2.40651
1955	0.047722	0.00725099	0.973509	4.25542
1956	0.0180874	0.00631522	0.975177	4.83973
1957	0.0142579	0.0030691	0.990279	9.82942
1958	0.0309114	0.00214023	0.989312	13.4728
1959	0.0144384	0.00110855	0.995414	24.2323
1960	0.0458155	0.00143059	0.99467	19.6036
1961	0.00300191	0.00132303	0.99584	20.8949
1962	0.0479366	0.00433039	0.983972	6.85549
1963	0.00392879	0.00131573	0.992683	21.1482
1964	0.0277739	0.00374057	0.986645	8.13391
1965	0.0227058	0.0029876	0.98852	10.056
1966	0.0013426	0.000675867	0.997756	36.3484
1967	0.0657162	0.00278818	0.99058	10.5421
1968	0.00593482	0.00164267	0.994486	16.7762
1969	0.00867624	0.00261191	0.991504	11.2201
1970	0.156764	0.00365756	0.985318	8.24928
1971	0.0413138	0.00286486	0.988929	10.3238
1972	0.0306444	0.0026228	0.989798	11.1484
1973	0.192022	0.00921973	0.965817	3.54979
1974	0.0668779	0.00353065	0.985698	8.68021
1975	0.0270747	0.00220718	0.990669	13.3185
1976	0.0133284	0.00148591	0.993474	18.5609
1977	0.001858	0.000748483	0.996225	32.6116
1978	0.0078257	0.00247603	0.989621	11.7887
1979	0.0172738	0.00313251	0.989112	9.43093
1980	0.0180081	0.00190176	0.992448	14.9762
1981	0.0510596	0.00450714	0.98247	6.77562
1982	0.00293801	0.000918129	0.996055	27.4759
1983	0.0116499	0.00254476	0.990351	11.4784
1984	0.0139165	0.00199827	0.989963	14.1847
1985	0.0249951	0.00353395	0.986496	8.3082
1986	0.0359913	0.00253703	0.990153	11.5928
1987	0.0207309	0.00221336	0.99011	13.1677
1988	0.00817175	0.00449925	0.986022	6.47392
1989	0.00982179	0.00118805	0.995085	22.8068
1990	0.00306483	0.00112678	0.994639	23.7377
1991	0.0101005	0.00134732	0.996446	20.1702
1992	0.0119339	0.00101194	0.995809	25.2858
1993	0.0368202	0.00541666	0.980057	5.76768
1994	0.250672	0.00656437	0.972896	4.68382
1995	0.00361713	0.00166405	0.994494	16.4596
1996	0.0818221	0.00158591	0.994513	17.5349
1997	0.010353	0.00189055	0.992353	15.0407
1998	0.00155629	0.000743939	0.997263	32.0133
1999	0.0200624	0.0017532	0.993429	16.1548
[truncated: 28,001 more rows]

## Sheet: IBDPhase One Supercluster
#iid	global.phase.error	phase.flip.rate	proportion.in.1cM.correct.runs	mean.correct.run.length.cM
1	0.0219537	0.00233701	0.992161	12.2009
2	0.0175586	0.0027534	0.989929	10.6711
3	0.0133556	0.00264584	0.990539	11.0776
4	0.00553077	0.00198609	0.992276	14.2426
5	0.00852436	0.00184557	0.993546	15.5779
6	0.125121	0.00462971	0.983549	6.57146
7	0.0045115	0.00161579	0.994073	17.4472
8	0.0129876	0.00185152	0.993611	15.3046
9	0.00420831	0.00128389	0.994334	21.0208
10	0.0274522	0.00154419	0.99319	18.08
11	0.0631338	0.00649521	0.976269	4.71547
12	0.00775586	0.00196115	0.991497	14.3599
13	0.00264964	0.00187644	0.993925	15.7893
14	0.0487463	0.00461261	0.981145	6.59631
15	0.0202795	0.00260646	0.988215	11.2927
16	0.00124458	0.000450934	0.998367	48.4645
17	0.0561295	0.00343779	0.984863	8.63724
18	0.140811	0.00144287	0.996038	19.2787
19	0.142631	0.00351938	0.98387	8.61591
20	0.047652	0.00397923	0.983248	7.50418
21	0.0255454	0.00366478	0.987102	8.13391
22	0.0126057	0.00343713	0.986125	8.51084
23	0.0595806	0.00201783	0.992716	14.301
24	0.00209119	0.000900123	0.996502	28.8384
25	0.0193342	0.00333971	0.986864	8.90165
26	0.0217794	0.0035966	0.986743	8.34796
27	0.00165949	0.000838865	0.996961	30.6092
28	0.00317416	0.00108728	0.995243	23.9003
29	0.0113742	0.00376829	0.985594	7.63555
30	0.0276282	0.00482372	0.978113	5.59206
31	0.0745629	0.00469214	0.979412	6.40265
32	0.0345296	0.00205512	0.992591	14.0138
33	0.00351407	0.00160056	0.993049	17.3604
34	0.0484873	0.00618659	0.977131	4.94957
35	0.00646641	0.00133663	0.993283	20.5262
36	0.00409044	0.00326732	0.990523	8.49014
37	0.0368923	0.00200316	0.992231	14.2426
38	0.00939562	0.00352109	0.989723	8.49014
39	0.00587222	0.00240842	0.992087	12.0742
40	0.00915417	0.00206853	0.99193	13.9578
41	0.020236	0.0044026	0.98454	6.71047
42	0.00968668	0.00180524	0.991389	15.372
43	0.0172259	0.00237693	0.992464	12.418
44	0.0238245	0.00122313	0.995497	21.809
45	0.00465889	0.00119878	0.996158	22.6587
46	0.0305027	0.0024283	0.991529	11.9912
47	0.0126958	0.0038775	0.985516	7.84145
48	0.0170926	0.00331406	0.985338	8.9473
49	0.0229411	0.00316585	0.984996	9.40551
50	0.439988	0.0157714	0.910606	1.97814
51	0.0688933	0.00238248	0.990342	12.2009
52	0.127773	0.00309614	0.985793	9.66605
53	0.0725306	0.00392033	0.982993	7.66911
54	0.0799076	0.00671049	0.972122	4.59138
55	0.0181916	0.00197908	0.991816	14.1847
56	0.0612014	0.002364	0.991047	12.3302
57	0.0132406	0.00430903	0.987556	6.93727
58	0.00918045	0.00103913	0.996149	25.4704
59	0.0116629	0.00198594	0.991442	14.4192
60	0.0409984	0.00353995	0.986022	8.42861
61	0.471202	0.0127425	0.93589	2.36092
62	0.037985	0.0046691	0.981068	6.47392
63	0.00292325	0.00196071	0.994515	14.4192
64	0.0263308	0.00466396	0.984215	6.41442
65	0.0706624	0.00583874	0.980369	5.23155
66	0.0224852	0.00241718	0.989238	12.0326
67	0.015656	0.00173659	0.993741	16.0804
68	0.0183156	0.00353475	0.98595	8.44902
69	0.0117555	0.00165887	0.99233	16.8572
70	0.0630954	0.0035905	0.981472	8.3082
71	0.0193578	0.00400691	0.986278	7.39289
72	0.026513	0.00474832	0.979969	6.3676
73	0.00626942	0.00202413	0.992857	14.0703
74	0.0550774	0.00277633	0.98905	10.5421
75	0.0262369	0.00156719	0.994618	17.8033
76	0.0179195	0.000922192	0.996533	28.1407
77	0.024194	0.00394227	0.985544	7.47205
78	0.0277507	0.00436456	0.98184	6.90979
79	0.0643821	0.00614914	0.97145	4.7091
80	0.0116078	0.00191968	0.991821	14.7858
81	0.00395802	0.00155075	0.99425	17.9868
82	0.0104041	0.00270202	0.991346	10.8032
83	0.0586797	0.00322716	0.987363	9.25582
84	0.00349619	0.00138579	0.993304	19.9397
85	0.399716	0.00638227	0.972755	4.77352
86	0.166729	0.00417026	0.984084	7.23951
87	0.066657	0.0042943	0.985058	7.04938
88	0.00550371	0.000738632	0.997194	33.5524
89	0.0331206	0.00338867	0.985399	8.76745
90	0.00247551	0.000920498	0.996921	27.9156
91	0.0410678	0.00364099	0.982418	8.24928
92	0.0180108	0.00285958	0.988409	10.3544
93	0.0377794	0.0033858	0.985848	8.83404
94	0.0863282	0.00558274	0.976418	5.47794
95	0.00700607	0.00223462	0.993843	13.1182
96	0.0638975	0.00938041	0.957617	3.15501
97	0.0207993	0.0027075	0.988823	10.7699
98	0.0250335	0.00342276	0.984399	8.76745
99	0.453463	0.00746235	0.96481	4.086
100	0.00293234	0.0012375	0.994536	21.809
101	0.00772711	0.00131299	0.993834	20.5262
102	0.00298056	0.000889582	0.99751	29.3231
103	0.00629182	0.00150713	0.993731	18.5609
104	0.0203841	0.00373544	0.985088	7.93056
105	0.0153513	0.00188775	0.99333	14.9122
106	0.0549299	0.00335768	0.987793	8.90165
107	0.0304966	0.00689996	0.971564	4.42262
108	0.146174	0.00276345	0.987971	10.6386
109	0.025159	0.00277077	0.989659	10.4474
110	0.0296201	0.00702215	0.970829	4.20922
111	0.0131222	0.00464634	0.983061	6.33293
112	0.0045026	0.00184607	0.993454	15.372
113	0.115541	0.00541726	0.979813	5.61004
114	0.126509	0.00740619	0.970406	4.19405
115	0.00676379	0.00210034	0.992503	13.525
116	0.470574	0.0037255	0.98612	8.00332
117	0.0792374	0.00265732	0.989849	11.1129
118	0.0124457	0.00284522	0.987803	9.80181
119	0.0143286	0.00147261	0.993672	18.8619
120	0.0775239	0.00161452	0.993191	17.3604
121	0.0147301	0.00201514	0.993219	14.0703
122	0.0108824	0.00173973	0.992816	16.3058
123	0.0707946	0.0117886	0.935977	2.61774
124	0.131683	0.00318201	0.987014	9.33007
125	0.00531549	0.00112286	0.996529	23.9003
126	0.0247701	0.00452812	0.977978	5.71104
127	0.0434779	0.0053475	0.980558	5.70171
128	0.00969979	0.00277264	0.989747	10.4163
129	0.0435777	0.00413551	0.981866	7.33077
130	0.00383702	0.00163412	0.994563	17.1894
131	0.00793756	0.00192024	0.992021	14.6002
132	0.00508828	0.000902177	0.996792	28.602
133	0.00523284	0.00142631	0.993503	19.4941
134	0.00706314	0.00201804	0.993374	13.847
135	0.0856525	0.00292419	0.988777	10.1143
136	0.0148218	0.00301264	0.989254	9.7199
137	0.00709397	0.00223411	0.991468	12.7819
138	0.0685067	0.00929511	0.957772	3.37144
139	0.0946095	0.00753309	0.966566	4.10523
140	0.0165754	0.00178737	0.991946	15.6477
141	0.042066	0.00246078	0.991458	11.749
142	0.00550454	0.00406544	0.987943	7.3617
143	0.0437954	0.00303434	0.986393	9.7199
144	0.00311236	0.00070571	0.996668	34.8945
145	0.257598	0.00421287	0.984934	7.33077
146	0.0468425	0.0036237	0.981899	7.17993
147	0.0185129	0.00361797	0.985298	8.22982
148	0.0444143	0.0016106	0.993941	17.5349
149	0.00692174	0.000979912	0.995319	26.4352
150	0.122257	0.00507678	0.980011	5.95469
151	0.111024	0.00514819	0.978309	5.95469
152	0.00189524	0.000974694	0.99562	26.8419
153	0.0435127	0.0038584	0.983775	7.73713
154	0.136704	0.00348176	0.986254	8.51084
155	0.00423473	0.000982097	0.99559	26.637
156	0.0163837	0.0037857	0.987889	7.87685
157	0.0422382	0.00550287	0.975051	5.36013
158	0.0182467	0.00198745	0.991183	14.3599
159	0.0101198	0.00321193	0.983937	9.01666
160	0.135196	0.00461505	0.979408	6.3676
161	0.145772	0.00761751	0.965155	4.00166
162	0.363499	0.00233357	0.991928	12.1583
163	0.0227183	0.00313913	0.985227	9.38023
164	0.0501083	0.00289209	0.986175	10.233
165	0.0292223	0.00630369	0.973966	4.69011
166	0.00761031	0.00183511	0.99343	15.44
167	0.0820072	0.00371907	0.982391	7.96677
168	0.0239735	0.00413154	0.982225	7.07798
169	0.0254787	0.00492673	0.98091	6.12183
170	0.0323635	0.000708492	0.99747	34.8945
171	0.0265308	0.00625141	0.97807	4.54355
172	0.00768635	0.00163999	0.99437	17.1051
173	0.0132753	0.00120767	0.995975	22.5126
174	0.19778	0.0054949	0.973936	5.51255
175	0.0123084	0.00204848	0.993279	13.6841
176	0.329412	0.00302162	0.98795	9.94144
177	0.0239107	0.00415838	0.984761	7.23951
178	0.0210767	0.00175263	0.992729	16.1548
179	0.0221304	0.00221845	0.991358	13.0203
180	0.00695755	0.00168746	0.993265	16.0804
181	0.0191832	0.00324487	0.985548	9.06349
182	0.00312489	0.000878591	0.996554	29.3231
183	0.00481859	0.00118226	0.995396	22.6587
184	0.00688426	0.00217112	0.992797	13.3185
185	0.00303157	0.00184152	0.993779	14.9122
186	0.0125525	0.00276458	0.987588	10.5421
187	0.0177523	0.00153781	0.993694	18.08
188	0.0414536	0.00475061	0.978322	6.08978
189	0.0620716	0.00314699	0.987554	9.43093
190	0.00172821	0.00128279	0.99533	21.0208
191	0.00381778	0.00157885	0.992548	17.5349
192	0.108774	0.0037678	0.985738	8.02171
193	0.0133279	0.00216987	0.992607	13.0203
194	0.00602055	0.001186	0.995871	22.8068
195	0.00245262	0.00143299	0.995427	19.6036
196	0.0142479	0.00359073	0.984582	8.15291
197	0.13463	0.00668852	0.970169	4.49092
198	0.0531968	0.00379718	0.981936	7.91257
199	0.0211222	0.00326328	0.989173	8.99342
200	0.00292363	0.00263917	0.991002	9.80181
201	0.00772585	0.00324186	0.988223	8.9473
202	0.00816079	0.00212779	0.990995	12.8762
203	0.059582	0.00242674	0.989934	12.0326
204	0.00696558	0.00261209	0.991012	11.1484
205	0.00927157	0.00113068	0.995263	23.7377
206	0.0166442	0.00213959	0.992326	13.3185
207	0.00427526	0.00113946	0.995513	23.7377
208	0.0283976	0.00281109	0.98864	10.7038
209	0.0102402	0.00285963	0.988273	10.3544
210	0.0724299	0.00388196	0.982781	7.77159
211	0.0449006	0.00253304	0.988473	11.5163
212	0.310071	0.0160319	0.906762	1.90784
213	0.0200981	0.00120829	0.994462	22.8068
214	0.00426088	0.00110801	0.995217	24.0651
215	0.00438235	0.00172034	0.993342	16.4596
216	0.0897976	0.00343349	0.986688	8.72361
217	0.0764101	0.00392008	0.983925	7.63555
218	0.0122351	0.00302058	0.989809	9.74705
219	0.140233	0.00651504	0.971589	4.73466
220	0.0103249	0.00238616	0.990964	12.2437
221	0.00848016	0.00216515	0.992481	13.3185
222	0.0345813	0.00361634	0.985254	8.26883
223	0.0129021	0.00359243	0.987328	8.28847
224	0.0695758	0.00797995	0.960315	3.72804
225	0.0370969	0.000956245	0.99673	27.05
226	0.00968354	0.00204198	0.992564	14.1273
227	0.0358103	0.0038133	0.985619	7.94862
228	0.00415181	0.00128944	0.995175	21.4076
229	0.106315	0.00963099	0.957696	3.16647
230	0.00378244	0.00215351	0.992825	13.6306
231	0.000915469	0.000489459	0.998867	45.9138
232	0.0426087	0.00227355	0.991362	12.7819
233	0.00340505	0.00103992	0.994559	25.8477
234	0.0317429	0.00336197	0.985318	8.92441
235	0.00992654	0.00239172	0.992111	12.1161
236	0.0354951	0.00198971	0.993601	14.1847
237	0.0718308	0.00297186	0.986517	10.1143
238	0.0224095	0.00158057	0.992784	17.8033
239	0.112464	0.00373128	0.982948	8.0402
240	0.00753982	0.00167752	0.992268	16.7762
241	0.134299	0.00434339	0.98209	6.99288
242	0.00235629	0.00109303	0.995777	24.2323
243	0.00322788	0.00124775	0.993956	21.809
244	0.00409018	0.00177873	0.994292	15.9335
245	0.00381932	0.000861842	0.996798	29.8243
246	0.00384037	0.00215201	0.993588	13.0203
247	0.00763146	0.00098093	0.995685	26.637
248	0.00189109	0.00122471	0.996456	22.0851
249	0.0111255	0.00245933	0.992272	11.8286
250	0.272451	0.00306714	0.988194	9.35508
251	0.00971591	0.00212842	0.988805	13.3695
252	0.00931602	0.00171728	0.993248	16.23
253	0.103575	0.00824002	0.957732	3.68474
254	0.0309678	0.00203232	0.992442	14.2426
255	0.0111842	0.00354136	0.9877	8.42861
256	0.00419299	0.00215975	0.992111	13.3695
257	0.174278	0.00417385	0.982471	7.16519
258	0.00244342	0.00168605	0.994261	16.6959
259	0.0199434	0.00302367	0.98718	9.94144
260	0.0255098	0.00357984	0.986597	8.49014
261	0.0152814	0.00300443	0.986938	9.74705
262	0.0169978	0.00170796	0.993045	16.6164
263	0.0238427	0.00344434	0.9867	8.55256
264	0.0132412	0.00505669	0.980408	5.77723
265	0.00845714	0.00224019	0.990319	12.4623
266	0.0973576	0.00513465	0.979532	5.7204
267	0.00218936	0.00155896	0.99557	17.0217
268	0.010746	0.00261438	0.990287	11.1841
269	0.063703	0.0023393	0.991801	12.418
270	0.0121654	0.00365231	0.987906	8.11499
271	0.00403066	0.00398568	0.98875	7.50418
272	0.00626993	0.00118242	0.994598	20.0543
273	0.0179076	0.00330065	0.987265	8.92441
274	0.00195611	0.00085523	0.997415	30.0814
275	0.0380191	0.00237904	0.992273	12.3302
276	0.0289242	0.00523433	0.975699	5.79642
277	0.00148118	0.00121187	0.995948	22.2258
278	0.0451752	0.00394839	0.983968	7.48808
279	0.0334082	0.00163632	0.994318	17.2745
280	0.0130953	0.00189748	0.990191	14.8487
281	0.463921	0.0140529	0.927957	2.2397
282	0.0222016	0.0012494	0.995332	21.6736
283	0.0265499	0.00368502	0.988101	7.985
284	0.40886	0.00690538	0.97351	4.45651
285	0.00862234	0.00566012	0.976175	5.42682
286	0.0678942	0.00359949	0.987249	8.28847
287	0.0700839	0.00287932	0.987207	9.94144
288	0.0183126	0.00212492	0.991808	13.6841
289	0.00362257	0.00176623	0.993119	16.0066
290	0.470851	0.00486282	0.981009	6.31003
291	0.00470257	0.000809532	0.996648	31.4364
292	0.0129771	0.00291561	0.988173	10.0271
293	0.110997	0.0054191	0.978742	5.61907
294	0.00159059	0.000921817	0.996868	28.1407
295	0.018361	0.00412149	0.982685	7.3154
296	0.0132771	0.00102909	0.996365	26.0406
297	0.0296321	0.00326818	0.988337	9.15865
298	0.11569	0.00196394	0.992919	14.0703
299	0.0039955	0.00238657	0.992745	12.0742
300	0.0359442	0.0028588	0.990057	10.1733
301	0.0414396	0.00241012	0.990514	12.0326
302	0.0101099	0.00209076	0.992577	13.7923
303	0.0123627	0.00136645	0.992567	20.5262
304	0.269331	0.00791403	0.968521	3.90318
305	0.00837722	0.00174334	0.992937	16.4596
306	0.0642425	0.00473615	0.978233	6.42623
307	0.00235879	0.00118833	0.996661	22.5126
308	0.0358681	0.0011962	0.994335	22.5126
309	0.00160007	0.00140114	0.995567	18.9644
310	0.0535846	0.00311119	0.989165	9.50803
311	0.0455689	0.00464529	0.97938	6.49804
312	0.0099956	0.0023688	0.989964	12.2009
313	0.00418056	0.0016904	0.992227	16.7762
314	0.0590917	0.00127761	0.995704	21.6736
315	0.0601952	0.00830763	0.962641	3.59737
316	0.0124813	0.0011005	0.994991	24.0651
317	0.0953559	0.0044121	0.983052	6.88254
318	0.0420657	0.00178237	0.993658	15.8611
319	0.00378781	0.00251612	0.992319	11.6704
320	0.00910694	0.0019896	0.992003	14.4192
321	0.0034577	0.00203287	0.994079	14.1847
322	0.0017707	0.00103738	0.99618	25.2858
323	0.0154073	0.00608967	0.981258	4.73466
324	0.0287556	0.00254645	0.989437	11.6704
325	0.371442	0.00408369	0.984697	7.45608
326	0.0445071	0.00417033	0.982238	7.09237
327	0.474846	0.00161781	0.994254	16.7762
328	0.0195106	0.00178517	0.991974	15.8611
329	0.0141495	0.00179221	0.994492	15.7182
330	0.00335519	0.00129734	0.996022	20.8949
331	0.0420237	0.00508198	0.979661	5.98533
332	0.0088272	0.00185174	0.991818	15.3046
333	0.0317386	0.0041866	0.985218	7.19473
334	0.0356025	0.00222741	0.990921	12.9719
335	0.00300938	0.00113544	0.995935	24.0651
336	0.33339	0.0113806	0.938155	2.70081
337	0.0249223	0.00127247	0.994019	21.5398
338	0.0335683	0.00432319	0.983633	7.00692
339	0.212991	0.00536117	0.976935	5.71104
340	0.00460033	0.00130009	0.995755	21.1482
341	0.0383088	0.00131201	0.99467	20.7705
342	0.00495394	0.00134697	0.994806	20.4061
343	0.0628134	0.0064322	0.965767	4.75401
344	0.0400417	0.00407637	0.983572	7.45608
345	0.297723	0.0158412	0.930919	2.043
346	0.0461437	0.00729992	0.97123	4.14916
347	0.0129402	0.0022486	0.989973	12.3302
348	0.116348	0.0107924	0.948649	2.80728
349	0.0392044	0.00296921	0.987326	9.94144
350	0.0176981	0.00192787	0.99171	14.9762
351	0.0314334	0.00686978	0.970307	4.49671
352	0.00606044	0.00200819	0.992982	14.1847
353	0.00287037	0.000761154	0.996068	33.2328
354	0.026725	0.00303198	0.988661	9.80181
355	0.118869	0.00378361	0.984704	7.89467
356	0.449116	0.00761867	0.962225	4.00166
357	0.0774444	0.00201266	0.992135	13.6306
358	0.0680235	0.00360161	0.984271	8.3082
359	0.0059808	0.00166634	0.992848	16.8572
360	0.0167941	0.00192299	0.990206	15.0407
361	0.00815062	0.00276216	0.991277	10.6711
362	0.0190864	0.00312547	0.986673	9.23134
363	0.033122	0.00283671	0.987664	10.3544
364	0.0152858	0.00255673	0.989471	11.5163
365	0.0660967	0.00690242	0.969267	4.40031
366	0.0574049	0.00427397	0.984684	7.04938
367	0.00755848	0.00195525	0.992829	14.6615
368	0.0601428	0.00414122	0.985383	7.28485
369	0.0798761	0.00442045	0.984284	6.84205
370	0.00263432	0.00137946	0.995217	19.7144
371	0.0227498	0.00199354	0.99319	14.3599
372	0.0043778	0.00125862	0.995689	21.809
373	0.00781035	0.00108299	0.996878	24.9246
374	0.0703073	0.00609849	0.978848	4.96365
375	0.00178962	0.00156366	0.996411	17.8946
376	0.00279739	0.000883867	0.997016	29.3231
377	0.00366943	0.0018562	0.993713	14.6615
378	0.0356873	0.00222426	0.994041	12.9719
379	0.00199895	0.000705512	0.997196	34.8945
380	0.0482357	0.00373028	0.98382	8.172
381	0.00225215	0.00167378	0.996034	16.3824
382	0.00191369	0.000920736	0.997402	28.1407
383	0.0346768	0.00535701	0.977929	5.64635
384	0.00301769	0.000745333	0.996051	33.5524
385	0.0462686	0.00940571	0.965293	3.24902
386	0.00476539	0.00201681	0.993016	14.0703
387	0.0173015	0.00272312	0.989608	10.9387
388	0.0468053	0.0038537	0.98389	7.78894
389	0.0426491	0.00322396	0.986964	9.28044
390	0.0497168	0.00298893	0.984468	9.82942
391	0.0233339	0.00226334	0.991344	12.7352
392	0.0487112	0.00163627	0.993244	17.4472
393	0.084154	0.00979481	0.961022	3.09074
394	0.136174	0.0084571	0.96573	3.61601
395	0.0139429	0.00106627	0.995631	24.9246
396	0.0474302	0.00151537	0.99582	18.4627
397	0.0014826	0.00106927	0.9977	24.7478
398	0.0407421	0.00332181	0.988827	8.99342
399	0.00448216	0.00181949	0.99324	15.372
400	0.00770946	0.00289549	0.990525	10.0271
401	0.063375	0.00626703	0.974447	5.06451
402	0.487731	0.00414064	0.984038	7.23951
403	0.0572629	0.00378485	0.985716	7.94862
404	0.0496436	0.0087976	0.960595	3.34238
405	0.0531726	0.0040653	0.98417	7.3617
406	0.111984	0.00328106	0.986955	8.9473
407	0.045357	0.00203688	0.989881	14.1847
408	0.00280442	0.0013447	0.993643	20.0543
409	0.0025712	0.00233988	0.992761	12.2437
410	0.0992506	0.00143225	0.994212	19.7144
411	0.00598431	0.00241709	0.989641	11.9912
412	0.0101967	0.00186713	0.991817	15.3046
413	0.0169813	0.00124297	0.993777	21.6736
414	0.0607159	0.00580391	0.979878	4.69011
415	0.0675313	0.00359925	0.984754	8.34796
416	0.0113514	0.00228072	0.990298	12.2868
417	0.00764154	0.00306662	0.986854	8.9473
418	0.0173409	0.00251095	0.990859	11.6704
419	0.00313943	0.00124495	0.994397	21.809
420	0.100943	0.00369891	0.985138	8.00332
421	0.00263694	0.000582996	0.997369	40.1086
422	0.0145929	0.00318108	0.987905	9.40551
423	0.00162777	0.000800396	0.997344	31.4364
424	0.085137	0.00516466	0.978328	5.77723
425	0.261259	0.00845426	0.961426	3.68863
426	0.209804	0.00508804	0.979845	6.01629
427	0.00724428	0.00158073	0.993475	17.7129
428	0.0431427	0.00105072	0.996742	25.2858
429	0.00678334	0.00216162	0.991165	13.3695
430	0.00778035	0.00131357	0.995892	21.1482
431	0.0437365	0.00441248	0.979081	6.68476
432	0.0431496	0.00782809	0.959063	3.76018
433	0.00765991	0.00140098	0.995408	19.8264
434	0.0181234	0.00196595	0.991347	12.9719
435	0.0103098	0.00187452	0.993048	15.1715
436	0.0882581	0.00867261	0.961531	3.46519
437	0.127869	0.00489986	0.977454	6.11111
438	0.00397267	0.00183144	0.99264	15.6477
439	0.0521016	0.00406823	0.982515	7.22452
440	0.0291955	0.00143973	0.993567	19.3858
441	0.00784669	0.00146786	0.995247	18.9644
442	0.0261345	0.00570273	0.979559	5.27107
443	0.0171396	0.00285968	0.987547	10.5421
444	0.0154574	0.00521156	0.978354	5.7204
445	0.0168461	0.00313477	0.985505	9.30519
446	0.00395871	0.00245744	0.990658	11.749
447	0.0271369	0.00141216	0.995209	19.4941
448	0.0516747	0.00587502	0.979587	5.22372
449	0.0246185	0.00466138	0.979718	6.3676
450	0.00416296	0.00115436	0.996328	23.4191
451	0.00213212	0.000930544	0.996631	27.9156
452	0.0253147	0.00191106	0.991151	14.9762
453	0.0532896	0.0023248	0.991125	12.507
454	0.0486596	0.00387085	0.984815	7.70297
455	0.00276185	0.000963015	0.996461	27.2613
456	0.0384221	0.00303236	0.988961	9.88511
457	0.20658	0.0149348	0.915639	1.97479
458	0.00580025	0.00187729	0.991995	14.2426
459	0.0354379	0.00244306	0.991265	11.9912
460	0.0472278	0.0036957	0.979781	8.0402
461	0.00409127	0.00186832	0.993959	14.6615
462	0.0352691	0.00206981	0.992494	14.0703
463	0.323733	0.011741	0.928946	2.33877
464	0.00615175	0.00174975	0.994716	16.4596
465	0.0628055	0.00417068	0.982383	7.25456
466	0.121446	0.00356878	0.984951	8.26883
467	0.00486501	0.00202029	0.993084	14.2426
468	0.0132551	0.00309589	0.989868	9.6128
469	0.1649	0.00416796	0.982044	7.3001
470	0.0162561	0.00308353	0.986955	9.58639
471	0.167353	0.00986848	0.956429	3.16934
472	0.00387838	0.00172272	0.993612	16.3824
473	0.0394503	0.00452664	0.981935	6.65925
474	0.00220386	0.000864259	0.995989	28.602
475	0.00241387	0.0006103	0.997666	39.2073
476	0.0223712	0.00280907	0.987878	10.6711
477	0.0186795	0.00211191	0.992902	13.738
478	0.0249671	0.00182976	0.993274	15.7182
479	0.0964654	0.00561731	0.977341	5.44375
480	0.0801074	0.00305928	0.987631	9.77436
481	0.103677	0.00662839	0.973423	4.67128
482	0.00682546	0.00477428	0.983724	6.20898
483	0.0889059	0.00880327	0.95957	3.4549
484	0.0136192	0.00427235	0.985784	7.03517
485	0.00643814	0.000732428	0.996469	33.8781
486	0.00376656	0.00107223	0.995631	25.1039
487	0.0101568	0.00155433	0.994221	17.8033
488	0.0079668	0.00155832	0.994527	18.2693
489	0.0584913	0.00530763	0.979863	5.6739
490	0.0230027	0.00320336	0.986501	9.28044
491	0.072634	0.00342802	0.988195	8.74548
492	0.01339	0.00147073	0.994401	18.8619
493	0.0046756	0.00152839	0.99333	18.2693
494	0.00349097	0.00124807	0.994186	21.809
495	0.00143877	0.000947266	0.996122	27.2613
496	0.0274604	0.00161532	0.992217	17.5349
497	0.0101304	0.00141206	0.993783	19.7144
498	0.0182788	0.000840405	0.996436	30.6092
499	0.0134958	0.00133668	0.994687	20.8949
500	0.00321803	0.00109685	0.995877	24.4017
501	0.00575186	0.00132597	0.99527	20.5262
502	0.102389	0.00721881	0.970056	4.27105
503	0.0491116	0.00289911	0.989395	10.2631
504	0.0282462	0.00134506	0.995421	20.4061
505	0.015171	0.00399378	0.984659	7.52036
506	0.00152644	0.000895754	0.996446	29.0787
507	0.0772009	0.0104825	0.953266	2.87908
508	0.00184761	0.000797008	0.997481	31.7222
509	0.0176152	0.00411736	0.982323	7.23951
510	0.0212131	0.00301107	0.988205	9.82942
511	0.013777	0.00331402	0.985571	8.92441
512	0.00122299	0.000552611	0.998292	42.0415
513	0.00866188	0.00171612	0.991723	16.4596
514	0.18251	0.0040614	0.981482	7.40859
515	0.296399	0.00694145	0.969991	4.38924
516	0.0106944	0.00192299	0.9913	14.9122
517	0.0287502	0.004987	0.983394	5.93443
518	0.0302024	0.00266625	0.990895	11.0776
519	0.0118418	0.00129016	0.995884	21.5398
520	0.0165687	0.00104177	0.996701	25.4704
521	0.0281759	0.00122105	0.994959	22.5126
522	0.0596394	0.00590687	0.976763	5.17722
523	0.0018913	0.0013212	0.995878	20.7705
524	0.0881048	0.00450164	0.981775	6.84205
525	0.00532826	0.00136622	0.99444	20.2875
526	0.0221929	0.00119297	0.994118	22.8068
527	0.0368732	0.00697937	0.972082	4.32934
528	0.0143659	0.00527939	0.982226	5.55644
529	0.00821266	0.00123553	0.994612	22.0851
530	0.0618044	0.00922441	0.954008	3.35847
531	0.435868	0.00551501	0.978822	5.55644
532	0.00668279	0.00155872	0.991775	17.8033
533	0.0289928	0.00569598	0.977442	5.3274
534	0.145621	0.00755081	0.970797	4.09559
535	0.137034	0.0053703	0.975556	5.7204
536	0.462492	0.0171971	0.900249	1.82598
537	0.101645	0.00494072	0.982936	6.12183
538	0.0139958	0.00311218	0.987588	9.48219
539	0.0171431	0.00142255	0.993724	19.4941
540	0.00793701	0.000780987	0.996384	32.3097
541	0.123562	0.0039792	0.984735	7.50418
542	0.0232389	0.00328485	0.987901	9.0871
543	0.0417126	0.00189561	0.993852	15.1715
544	0.00324715	0.00116474	0.995124	22.6587
545	0.00656985	0.00224758	0.991401	12.9719
546	0.00444866	0.00182601	0.993007	15.44
547	0.100414	0.00408182	0.983623	7.3462
548	0.0109689	0.00195387	0.991626	14.7234
549	0.131573	0.00554183	0.976904	5.5388
550	0.067898	0.00317365	0.987068	9.38023
551	0.0206169	0.00263788	0.990115	11.0776
552	0.0308077	0.00258402	0.988994	9.77436
553	0.0031031	0.001965	0.99365	14.3599
554	0.0535299	0.00290152	0.987174	10.1143
555	0.0107293	0.00131398	0.994915	20.8949
556	0.0788485	0.00552327	0.97299	5.49519
557	0.217356	0.0019614	0.992974	14.8487
558	0.0335201	0.00368035	0.985424	8.11499
559	0.0309014	0.00495893	0.977107	6.0686
560	0.0562799	0.00563973	0.980055	5.39327
561	0.0046925	0.000985516	0.997078	26.637
562	0.00161086	0.000655266	0.997793	37.1218
563	0.0134986	0.00246319	0.989543	11.6704
564	0.00433339	0.00199028	0.992906	14.4192
565	0.0083401	0.00240896	0.990826	12.2009
566	0.00237783	0.00106497	0.995164	25.2858
567	0.00335349	0.000888767	0.995993	29.3231
568	0.00986011	0.00300908	0.989288	9.74705
569	0.296993	0.00499955	0.978104	6.07917
570	0.0438373	0.00345012	0.986633	8.65867
571	0.0148493	0.00235326	0.99177	12.4623
572	0.021334	0.00312684	0.989056	9.38023
573	0.07588	0.00602067	0.974433	4.98492
574	0.0394873	0.00426939	0.983498	7.1505
575	0.416677	0.00323949	0.988238	9.0871
576	0.383887	0.0143301	0.921572	2.1687
577	0.0135769	0.00227047	0.992889	12.9719
578	0.0251871	0.00123243	0.99632	22.2258
579	0.00532915	0.00197838	0.993642	14.301
580	0.009574	0.00241587	0.989479	11.9502
581	0.0999965	0.00986653	0.950173	3.01855
582	0.0117849	0.00176953	0.993394	15.9335
583	0.0031474	0.00116004	0.995018	23.1089
584	0.209348	0.00197288	0.994052	14.8487
585	0.0815176	0.00299784	0.986282	9.96984
586	0.00514717	0.00179071	0.99419	15.7893
587	0.033239	0.00295477	0.987695	9.82942
588	0.0108337	0.00249733	0.988958	11.6315
589	0.0468188	0.00238261	0.990444	12.2437
590	0.00624979	0.00186893	0.994063	14.5394
591	0.0106734	0.00195542	0.990669	14.6615
592	0.0528008	0.00573143	0.97413	5.27107
593	0.373868	0.00122529	0.995405	22.2258
594	0.119909	0.00426783	0.984645	7.10681
595	0.0145396	0.00179489	0.993076	15.7893
596	0.014586	0.00445514	0.985587	6.5468
597	0.0115258	0.00151559	0.992892	18.4627
598	0.0398953	0.00440832	0.982459	6.95109
599	0.0477796	0.00212596	0.992117	13.6306
600	0.0320081	0.00366855	0.986728	8.26883
601	0.00300913	0.00134035	0.995179	20.1702
602	0.0194603	0.00280582	0.98983	10.4788
603	0.0164403	0.00239964	0.989792	12.2868
604	0.0306554	0.00195789	0.994083	14.6615
605	0.0403637	0.00466989	0.98161	6.32146
606	0.00383397	0.00156648	0.992768	17.1894
607	0.00612427	0.00141191	0.993958	19.4941
608	0.0180351	0.00454005	0.981191	6.58386
609	0.0119328	0.00226114	0.993497	12.552
610	0.00671285	0.00111134	0.995503	23.9003
611	0.0977721	0.00441661	0.984033	6.74941
612	0.0141765	0.00144473	0.99481	19.1728
613	0.0454368	0.00403661	0.980803	7.47205
614	0.0123381	0.00243338	0.990429	11.9502
615	0.0123574	0.00197611	0.995246	14.3599
616	0.0369138	0.00594056	0.976917	5.08666
617	0.00956951	0.00266274	0.989751	11.0776
618	0.0415611	0.0034995	0.986355	8.68021
619	0.0118797	0.00167797	0.994	16.6164
620	0.0204918	0.00263198	0.987785	11.0425
621	0.0203809	0.00312574	0.988532	9.534
622	0.117291	0.00773748	0.963325	3.94288
623	0.0495741	0.00335961	0.983459	8.65867
624	0.0154758	0.00384653	0.990152	7.73713
625	0.00747338	0.00159688	0.993327	17.7129
626	0.0183749	0.00246438	0.989821	11.7887
627	0.014243	0.00148904	0.993175	19.068
628	0.0247532	0.00131287	0.995178	21.0208
629	0.0173325	0.00418711	0.982568	7.1505
630	0.00900798	0.00135953	0.993454	19.7144
631	0.00750227	0.00307808	0.989089	9.56012
632	0.0540662	0.00273207	0.98857	10.7038
633	0.00933596	0.00255022	0.989751	11.3294
634	0.476858	0.00926199	0.960405	3.29193
635	0.00153257	0.000748253	0.997388	33.2328
636	0.00496358	0.00162167	0.994007	17.1894
637	0.0350478	0.00445906	0.981468	6.51016
638	0.0304593	0.00100425	0.996391	26.0406
639	0.00768967	0.00225636	0.991748	12.8288
640	0.4973	0.0127874	0.931413	2.45909
641	0.015501	0.00137385	0.99459	20.0543
642	0.00388043	0.00100637	0.997278	26.2364
643	0.0115047	0.00347052	0.985886	7.33077
644	0.0299062	0.00241849	0.990054	12.0326
645	0.00946828	0.00125516	0.994704	21.809
646	0.365692	0.00337592	0.985936	8.49014
647	0.00713324	0.00160927	0.9924	17.4472
648	0.0220313	0.00346218	0.987026	8.51084
649	0.0263049	0.00121407	0.996037	22.2258
650	0.138491	0.00426418	0.98135	7.07798
651	0.0414342	0.00242608	0.990398	12.0742
652	0.0190847	0.00263486	0.989958	11.1129
653	0.064046	0.0034702	0.985925	8.78954
654	0.128479	0.013236	0.930554	2.32785
655	0.0165659	0.00316648	0.985869	9.28044
656	0.0343587	0.00306378	0.989704	9.50803
657	0.0131267	0.0032333	0.982938	8.24928
658	0.00222566	0.000452087	0.998114	47.1547
659	0.0108368	0.00230008	0.991035	12.6889
660	0.00717978	0.00091813	0.994855	28.602
661	0.057482	0.0059399	0.976867	5.11649
662	0.0399277	0.0012449	0.994816	21.9462
663	0.00217564	0.00162072	0.995298	16.9391
664	0.0368565	0.00218524	0.991518	13.3695
665	0.0340051	0.00288533	0.990527	10.2933
666	0.00198264	0.000959632	0.996234	27.2613
667	0.0195762	0.00651933	0.975985	4.71547
668	0.0540353	0.00134421	0.994479	20.1702
669	0.0202598	0.00149023	0.994655	18.8619
670	0.0406659	0.00347595	0.986018	8.49014
671	0.0149166	0.00226639	0.989087	12.7819
672	0.0197625	0.00339912	0.985389	8.879
673	0.0628266	0.00361083	0.984555	8.3082
674	0.0758368	0.00457507	0.97713	6.44999
675	0.0564589	0.00265053	0.99004	11.2201
676	0.0107729	0.0019176	0.993408	14.9122
677	0.234787	0.00338519	0.983796	8.72361
678	0.011798	0.00225076	0.992428	13.1182
679	0.00323268	0.00107458	0.994828	24.5736
680	0.0514104	0.00373976	0.984995	8.05877
681	0.00317354	0.000891136	0.996248	29.0787
682	0.345596	0.0231441	0.849228	1.30789
683	0.0522797	0.00368539	0.984012	8.19119
684	0.00279737	0.000867831	0.996427	30.0814
685	0.114681	0.004744	0.977781	6.26471
686	0.00665265	0.00264481	0.99191	11.0776
687	0.0704361	0.00348711	0.986838	8.53165
688	0.047834	0.00490581	0.97893	6.2423
689	0.043965	0.003825	0.986176	7.80637
690	0.0382047	0.00323937	0.987657	9.15865
691	0.0225282	0.005511	0.976511	5.38495
692	0.00454375	0.0022006	0.992204	12.9719
693	0.106653	0.0069207	0.971306	4.42262
694	0.0245728	0.00319401	0.986875	9.40551
695	0.00536046	0.000692849	0.997018	35.6066
696	0.00193467	0.00131058	0.996339	20.6476
697	0.0214598	0.00346762	0.981075	8.53165
698	0.00188846	0.00063861	0.996945	37.9288
699	0.0160082	0.00209673	0.990177	13.2679
700	0.00434708	0.00130327	0.994182	20.0543
701	0.00461387	0.00156782	0.995305	17.7129
702	0.0036911	0.00115234	0.996206	23.263
703	0.00521632	0.00181398	0.993456	15.6477
704	0.099162	0.00627803	0.976054	4.88034
705	0.00425053	0.00198235	0.992764	14.7234
706	0.00840232	0.00345873	0.989266	8.49014
707	0.00486065	0.00148049	0.994929	18.5609
708	0.0162437	0.00295503	0.989133	9.9132
709	0.0468337	0.00512118	0.976301	5.87449
710	0.0223876	0.00314319	0.987226	9.15865
711	0.00178141	0.000737755	0.997336	33.5524
712	0.0118227	0.00383001	0.988491	7.78894
713	0.00853912	0.000850294	0.996259	30.0814
714	0.134046	0.0081407	0.959369	3.72009
715	0.0348331	0.00330189	0.982277	9.04001
716	0.0134326	0.00192283	0.992935	14.9122
717	0.00373958	0.00071069	0.996516	32.9193
718	0.0135204	0.00274929	0.987731	10.7038
719	0.00471276	0.00131457	0.994045	20.6476
720	0.00239445	0.000882168	0.996602	29.0787
721	0.0091796	0.00211086	0.99365	13.4209
722	0.0153986	0.0039869	0.985893	7.50418
723	0.00389052	0.0011298	0.995735	23.9003
724	0.217911	0.0092268	0.952061	3.33599
725	0.0480181	0.00402842	0.982389	7.40859
726	0.00963884	0.00464858	0.97954	5.74867
727	0.00164094	0.000678376	0.998	36.3484
728	0.0268978	0.00495956	0.978402	6.04757
729	0.0357364	0.00375417	0.982503	7.93056
730	0.0287126	0.00290026	0.986312	10.2031
731	0.0393654	0.00277272	0.988773	10.5421
732	0.0118592	0.00194946	0.9934	14.6615
733	0.00283721	0.000799088	0.995788	31.4364
734	0.0546742	0.00243139	0.990123	12.1583
735	0.0225333	0.00254598	0.991068	11.5163
736	0.00992291	0.00208856	0.992379	13.6841
737	0.0509762	0.00797989	0.965138	3.83035
738	0.00792185	0.00245328	0.990122	11.749
739	0.0031771	0.00189731	0.993593	14.9122
740	0.0467932	0.00206801	0.991808	13.9578
741	0.00216095	0.00137988	0.99566	19.2787
742	0.00294413	0.00132845	0.995299	20.5262
743	0.0154607	0.00319503	0.986703	9.28044
744	0.409213	0.00503943	0.977339	6.05807
745	0.0661836	0.00562743	0.978687	5.44375
746	0.0151371	0.00260827	0.990935	11.3663
747	0.0306703	0.00186681	0.993913	15.372
748	0.00847062	0.00118003	0.994494	23.1089
749	0.0996353	0.00511087	0.979936	5.83519
750	0.00463673	0.00226904	0.993163	12.6889
751	0.0375681	0.00201242	0.991834	14.2426
752	0.106286	0.00139141	0.995026	19.7144
753	0.0677674	0.00774895	0.963715	3.93843
754	0.00615591	0.00199081	0.993154	14.6002
755	0.0114598	0.00414579	0.986303	7.02102
756	0.0920161	0.00312562	0.988869	9.48219
757	0.00385765	0.00167457	0.99482	16.3824
758	0.00610506	0.00169197	0.993764	16.1548
759	0.00222134	0.000659178	0.997246	36.731
760	0.0169567	0.00144564	0.994385	19.2787
761	0.00279029	0.00115585	0.995469	23.263
762	0.00776349	0.00238666	0.991815	12.3302
763	0.0025666	0.00137431	0.996093	20.1702
764	0.0231556	0.00498084	0.982204	5.95469
765	0.0247599	0.00141384	0.994884	19.1728
766	0.00367312	0.00114616	0.995056	23.4191
767	0.0349165	0.00280345	0.988188	10.5104
768	0.00956124	0.00143014	0.995437	19.2787
769	0.149842	0.0102796	0.945507	2.74976
770	0.35424	0.00876977	0.960874	3.54979
771	0.00365772	0.00172448	0.995334	16.4596
772	0.102741	0.00655581	0.967973	4.67128
773	0.00457581	0.00108255	0.995528	24.7478
774	0.0642572	0.00370387	0.986979	8.02171
775	0.234132	0.00599265	0.974329	5.124
776	0.0119987	0.00284991	0.989429	10.3853
777	0.111626	0.00326608	0.989041	9.11082
778	0.0200506	0.00294436	0.987816	10.0271
779	0.0195375	0.00272575	0.989834	10.7038
780	0.00246793	0.00191649	0.993391	14.9122
781	0.0153287	0.00248966	0.99028	11.7887
782	0.0533325	0.00627814	0.973571	4.88034
783	0.0700168	0.00507691	0.980763	5.89433
784	0.032697	0.00213104	0.991566	13.525
785	0.0123013	0.00134574	0.993216	20.4061
786	0.00541535	0.00209712	0.992115	13.4728
787	0.00311713	0.00206404	0.993261	13.0691
788	0.0994205	0.00330777	0.983895	8.879
789	0.0273185	0.00631321	0.972237	4.79319
790	0.0150292	0.00296363	0.989695	9.7199
791	0.00448463	0.00109425	0.995798	24.2323
792	0.0791838	0.00567284	0.974211	5.39327
793	0.146138	0.00370678	0.986293	7.58575
794	0.0285377	0.00223261	0.99254	12.9239
795	0.0972061	0.00403113	0.980832	7.42435
796	0.017157	0.00165597	0.994025	17.0217
797	0.0322149	0.00230998	0.988909	12.418
798	0.00776628	0.00224238	0.992604	13.0203
799	0.0079179	0.0016146	0.99253	17.5349
800	0.018414	0.00156158	0.994751	17.8946
801	0.0151966	0.00352713	0.98806	8.49014
802	0.0123287	0.00142632	0.993491	19.1728
803	0.0212025	0.00503504	0.976666	5.95469
804	0.00208399	0.00106455	0.995004	24.9246
805	0.0651791	0.00417756	0.981268	7.23951
806	0.0410272	0.00589267	0.979922	5.07925
807	0.00331085	0.00165542	0.994752	16.7762
808	0.0242923	0.000761839	0.997478	31.7222
809	0.00140219	0.00032152	0.998198	60.1629
810	0.0234016	0.00266852	0.988011	11.0077
811	0.133632	0.00206723	0.991594	14.0138
812	0.0412334	0.00463511	0.981013	6.57146
813	0.00719586	0.00204571	0.994223	13.9578
814	0.00377548	0.000720441	0.996301	34.549
815	0.0206216	0.0030713	0.987046	9.74705
816	0.0146304	0.00197782	0.988766	14.479
817	0.0026664	0.00107197	0.994821	24.7478
818	0.0592793	0.00345773	0.984559	8.63724
819	0.0177877	0.00229664	0.991694	12.5973
820	0.0100979	0.00238324	0.992557	11.9502
821	0.031894	0.0040945	0.980619	7.3001
822	0.101769	0.00261227	0.990115	11.2927
823	0.219751	0.00490355	0.98148	6.15422
824	0.251877	0.00942321	0.954435	3.27955
825	0.0148682	0.00431629	0.984564	6.96496
826	0.036865	0.00387677	0.986607	7.65229
827	0.0143405	0.00261293	0.989981	10.8705
828	0.155144	0.00322951	0.984296	9.28044
829	0.0692364	0.00334664	0.986252	8.92441
830	0.0314725	0.00266655	0.988441	11.0425
831	0.0789438	0.00330403	0.988616	9.01666
832	0.165535	0.00793002	0.960294	3.81777
833	0.033425	0.00329516	0.985921	9.0871
834	0.157393	0.00449383	0.979515	6.74941
835	0.0213876	0.00298599	0.988902	9.85719
836	0.0741823	0.00375337	0.98573	7.82387
837	0.0476492	0.0046791	0.985247	6.46194
838	0.267224	0.0154121	0.906994	2.02522
839	0.0256774	0.00371564	0.984081	8.00332
840	0.0299132	0.00263508	0.990572	11.2927
841	0.162917	0.00294025	0.987143	10.056
842	0.00280579	0.00137574	0.996484	20.0543
843	0.0644516	0.00649607	0.973152	4.57932
844	0.46284	0.0127412	0.932449	2.4115
845	0.0190644	0.00503164	0.976511	6.00593
846	0.461594	0.0164219	0.915394	1.88823
847	0.0174564	0.00113886	0.995464	23.7377
848	0.0855201	0.00999096	0.943958	3.00814
849	0.0041773	0.00148022	0.994447	18.8619
850	0.00503489	0.00203178	0.991511	13.9578
851	0.0746779	0.00834046	0.965537	3.75613
852	0.0155836	0.00345189	0.986229	8.70186
853	0.294582	0.00911087	0.957678	3.34559
854	0.0248055	0.00431743	0.986004	6.80204
855	0.417564	0.0012635	0.996238	21.4076
856	0.0580574	0.00450245	0.985771	6.64656
857	0.0205376	0.00483026	0.976522	6.25349
858	0.0298451	0.00230481	0.989886	12.5973
859	0.0550312	0.00367172	0.985605	8.0402
860	0.0559663	0.00485728	0.976307	6.18696
861	0.0298578	0.00290596	0.990097	10.0851
862	0.0491781	0.00494125	0.982431	6.12183
863	0.0298556	0.00564812	0.975237	5.44375
864	0.0392178	0.0036414	0.987247	8.02171
865	0.00194786	0.000800491	0.995401	31.1558
866	0.00247725	0.000526301	0.99794	43.6181
867	0.490486	0.0178554	0.89303	1.74211
868	0.00217887	0.00107587	0.995955	24.7478
869	0.00293282	0.00125692	0.994836	21.809
870	0.031359	0.00284088	0.989673	10.4474
871	0.00551034	0.00167471	0.994075	16.7762
872	0.00482347	0.00130225	0.995061	20.0543
873	0.0851007	0.00371521	0.982071	7.985
874	0.0455145	0.00476878	0.981335	6.18696
875	0.012858	0.00211599	0.991909	13.5776
876	0.0179044	0.00275522	0.990229	10.6711
877	0.00188709	0.000430549	0.999176	50.5717
878	0.0570911	0.00419426	0.982364	7.22452
879	0.00222674	0.00106883	0.996476	24.5736
880	0.193967	0.0060241	0.973123	5.07925
881	0.0290823	0.00399366	0.982909	7.61888
882	0.0772226	0.00408445	0.986782	7.40859
883	0.133266	0.00755939	0.96805	4.06695
884	0.00318982	0.00142897	0.995486	19.7144
885	0.00151983	0.00078738	0.996707	32.3097
886	0.0414592	0.00280537	0.986606	10.6062
887	0.0460103	0.00366377	0.982056	7.87685
888	0.00328028	0.00116043	0.996139	23.4191
889	0.0181883	0.00120103	0.996007	22.6587
890	0.00322037	0.00139041	0.994244	19.7144
891	0.00310762	0.0010299	0.995302	25.4704
892	0.0224829	0.00168758	0.992832	16.7762
893	0.00621627	0.00122869	0.994425	22.2258
894	0.0320292	0.00247904	0.990827	11.749
895	0.0346566	0.00151781	0.993846	18.3655
896	0.0113825	0.00443326	0.985823	6.5468
897	0.00270101	0.0011186	0.996869	24.0651
898	0.017857	0.00242524	0.989329	11.9502
899	0.0604971	0.00379712	0.983203	8.00332
900	0.0140597	0.00098427	0.995625	26.637
901	0.0344874	0.00241277	0.988978	11.9912
902	0.0176859	0.00245714	0.991608	12.0326
903	0.0389337	0.00149848	0.993585	18.4627
904	0.0292116	0.00211551	0.99257	13.3185
905	0.0253752	0.00253935	0.990665	11.6704
906	0.0127512	0.00240968	0.990316	12.2009
907	0.0036849	0.00280884	0.990846	10.4788
908	0.0515689	0.00481056	0.979842	6.29864
909	0.00775505	0.00142161	0.994041	19.6036
910	0.0228862	0.000599401	0.997174	39.6528
911	0.0286923	0.00209234	0.990477	13.847
912	0.0890038	0.00724914	0.973082	4.15905
913	0.0521126	0.00268594	0.989317	10.8032
914	0.023983	0.00358936	0.986851	8.28847
915	0.00194027	0.000716267	0.997503	34.549
916	0.0420957	0.00414086	0.982598	7.26968
917	0.130774	0.00254434	0.989723	11.5928
918	0.0243053	0.00233897	0.989878	12.4623
919	0.0512636	0.00967883	0.956785	3.10173
920	0.00179442	0.000561889	0.997903	41.541
921	0.00979683	0.00208082	0.990043	13.6841
922	0.00402834	0.00159682	0.994139	17.6235
923	0.0319253	0.00149218	0.993542	18.9644
924	0.026796	0.00290669	0.98801	10.2031
925	0.0342064	0.00327184	0.987927	9.01666
926	0.0325653	0.00120944	0.994573	22.2258
927	0.174179	0.00543261	0.974453	5.61907
928	0.00136861	0.000407864	0.998364	52.0813
929	0.00444199	0.00173256	0.993079	16.6164
930	0.0462614	0.00388004	0.981619	7.75432
931	0.478502	0.00702591	0.963145	4.36181
932	0.0026323	0.00120944	0.995807	22.0851
933	0.039677	0.00567445	0.976833	5.24729
934	0.142126	0.00113665	0.996364	23.5773
935	0.00955223	0.00154215	0.992374	18.1742
936	0.0142977	0.00725895	0.974908	4.12464
937	0.0103251	0.00268967	0.990754	10.7038
938	0.00403322	0.000823105	0.996818	31.1558
939	0.0243894	0.00238974	0.988269	11.8689
940	0.0158309	0.00565767	0.981221	5.27904
941	0.0161366	0.00141533	0.993687	19.4941
942	0.00636931	0.00132504	0.992538	20.8949
943	0.0397322	0.00267281	0.991573	10.9387
944	0.00353318	0.00109619	0.99627	24.4017
945	0.00991083	0.00200566	0.992809	14.301
946	0.0215013	0.00444477	0.982002	6.86899
947	0.162875	0.0103795	0.961572	3.21016
948	0.0154672	0.00217861	0.992689	13.2679
949	0.0342542	0.00211489	0.992775	13.3695
950	0.00976618	0.00228266	0.992598	12.5973
951	0.0299807	0.00402244	0.986437	7.22452
952	0.00247177	0.00155369	0.995389	17.6235
953	0.0741181	0.00246756	0.989757	11.9502
954	0.0393386	0.00291896	0.987499	10.056
955	0.0299128	0.00172906	0.993478	16.4596
956	0.0558908	0.00477877	0.977723	6.33293
957	0.0239508	0.00222881	0.992243	12.9239
958	0.0421634	0.000832749	0.997093	29.8243
959	0.0887093	0.00253662	0.99157	11.5545
960	0.0202838	0.00122082	0.996136	22.2258
961	0.0316668	0.00233401	0.992514	12.418
962	0.060249	0.00254371	0.989891	11.4408
963	0.00597557	0.00150971	0.995072	18.4627
964	0.0670515	0.00401979	0.981916	7.58575
965	0.0395579	0.00428477	0.985382	6.97889
966	0.0160264	0.00322691	0.986227	9.18275
967	0.00612692	0.00116154	0.995442	22.8068
968	0.0377637	0.00799449	0.967135	3.80944
969	0.0380794	0.00400123	0.986574	7.50418
970	0.13816	0.00360244	0.98671	8.36797
971	0.00868605	0.00197078	0.993298	14.6615
972	0.0124019	0.00199854	0.991206	14.479
973	0.00159903	0.0010539	0.996183	25.2858
974	0.101484	0.0100496	0.946022	2.97989
975	0.0298551	0.00141994	0.99413	19.6036
976	0.0415788	0.00295304	0.988852	10.056
977	0.0476767	0.00254184	0.99166	10.9731
978	0.00454914	0.00171957	0.994416	16.5377
979	0.0385491	0.00289999	0.988979	10.1733
980	0.0518743	0.00398541	0.98386	7.61888
981	0.00442462	0.00183833	0.992023	15.44
982	0.019468	0.00320095	0.986071	9.28044
983	0.0115773	0.00287372	0.989788	10.3853
984	0.0147552	0.00132001	0.995094	20.7705
985	0.0516777	0.0115138	0.952555	2.58286
986	0.0947438	0.00414815	0.981921	7.39289
987	0.0357585	0.0061869	0.976058	4.90091
988	0.0916952	0.00722863	0.967769	4.24507
989	0.0198723	0.0026648	0.989142	11.0776
990	0.002062	0.0010175	0.996335	25.8477
991	0.00915494	0.00215678	0.991063	13.4728
992	0.080725	0.00220051	0.990611	13.2679
993	0.00688825	0.00194441	0.992763	14.2426
994	0.0352522	0.00272489	0.989485	10.7699
995	0.00238549	0.000952381	0.996948	27.4759
996	0.277503	0.00493555	0.97936	6.14339
997	0.0805234	0.00648982	0.96916	4.63406
998	0.0123523	0.00266036	0.991034	10.9387
999	0.0128611	0.00162914	0.993684	17.2745
1000	0.027071	0.00316673	0.988756	9.38023
1001	0.0252075	0.00428137	0.984057	7.06365
1002	0.0215034	0.00182644	0.991288	15.5086
1003	0.00458666	0.00271071	0.992218	10.7699
1004	0.0395682	0.00428498	0.984814	7.03517
1005	0.125975	0.00193894	0.992991	15.1058
1006	0.0013016	0.00105924	0.996043	24.9246
1007	0.0182709	0.00275855	0.98886	10.5741
1008	0.0153696	0.00222657	0.991033	12.9719
1009	0.00404581	0.0014327	0.995543	19.2787
1010	0.00844179	0.00166696	0.994465	16.6959
1011	0.0921848	0.00356785	0.985372	8.51084
1012	0.0376848	0.00497341	0.979523	5.96486
1013	0.00595654	0.00157309	0.993142	17.4472
1014	0.0124724	0.00248741	0.992528	11.5163
1015	0.00530935	0.000795509	0.997558	31.4364
1016	0.0273144	0.00293802	0.988802	10.2031
1017	0.0066878	0.00176794	0.993636	15.8611
1018	0.362063	0.00404817	0.983437	7.55291
1019	0.217433	0.00720783	0.971497	4.27628
1020	0.0230404	0.0016556	0.993973	17.2745
1021	0.00360377	0.0010793	0.995583	24.9246
1022	0.0174581	0.00178549	0.992805	15.8611
1023	0.0155307	0.00350749	0.9809	8.36797
1024	0.0019584	0.000843201	0.996912	30.343
1025	0.0719882	0.00769238	0.967974	3.93399
1026	0.00495259	0.00181565	0.992563	15.5779
1027	0.00942867	0.00281143	0.989444	10.4788
1028	0.0106873	0.00239093	0.990722	12.1161
1029	0.0263917	0.00279463	0.987645	10.4788
1030	0.0957687	0.00407048	0.979531	7.3462
1031	0.00256257	0.00298077	0.992707	9.77436
1032	0.0010938	0.00107572	0.99646	24.7478
1033	0.127398	0.00534833	0.978346	5.75816
1034	0.00593754	0.00322271	0.988199	9.40551
1035	0.0686485	0.00436333	0.984098	6.85549
1036	0.0180662	0.00531042	0.982879	5.68314
1037	0.0578825	0.00520282	0.980205	5.84497
1038	0.0306348	0.00134927	0.993631	20.4061
1039	0.0398346	0.00296603	0.98768	9.9132
1040	0.0432342	0.00358255	0.984299	8.32803
1041	0.0105687	0.00336358	0.989774	8.68021
1042	0.00227638	0.000923353	0.996639	28.3695
1043	0.0220031	0.00188933	0.991936	15.1058
1044	0.0578639	0.018418	0.918668	1.75261
1045	0.0198243	0.00304428	0.990583	9.80181
1046	0.00557864	0.00288395	0.988889	10.2031
1047	0.00360892	0.00185471	0.994858	15.5086
1048	0.00312414	0.00123491	0.99584	22.3682
1049	0.0398036	0.00243209	0.990701	12.1583
1050	0.00923413	0.00173829	0.993885	15.372
1051	0.00123811	0.000555328	0.998277	42.0415
1052	0.00443633	0.00210236	0.993179	13.525
1053	0.00182674	0.000636179	0.99706	37.9288
1054	0.0134087	0.00345886	0.988651	8.65867
1055	0.0802269	0.0053057	0.977904	5.80607
1056	0.0404174	0.00403552	0.982266	7.33077
1057	0.0194363	0.00180081	0.992592	15.5086
1058	0.0279827	0.00310007	0.989078	9.63935
1059	0.00842555	0.00116436	0.995835	23.4191
1060	0.00350716	0.00114208	0.995617	23.4191
1061	0.0175535	0.00157693	0.994935	17.7129
1062	0.112983	0.0034135	0.986693	8.81173
1063	0.015537	0.00158288	0.992782	17.3604
1064	0.0619347	0.00185958	0.992022	15.3046
1065	0.00171193	0.000895882	0.996363	28.3695
1066	0.00396278	0.00145153	0.993412	18.8619
1067	0.00683093	0.00184327	0.991087	15.44
1068	0.0212644	0.00423136	0.982245	7.06365
1069	0.0559019	0.00352502	0.98709	8.49014
1070	0.440312	0.00184733	0.994202	14.9762
1071	0.0163222	0.00135792	0.993837	20.2875
1072	0.0284371	0.0032732	0.98814	9.0871
1073	0.00411172	0.00156118	0.995179	17.9868
1074	0.0445587	0.00165301	0.993696	17.1051
1075	0.00436854	0.00108988	0.995438	24.4017
1076	0.0240958	0.00161425	0.99418	17.4472
1077	0.172366	0.00580027	0.974303	5.24729
1078	0.017996	0.00453945	0.985679	6.62134
1079	0.00704544	0.00196399	0.993352	12.7352
1080	0.0276852	0.00161619	0.993394	17.5349
1081	0.00971121	0.00178795	0.992757	15.9335
1082	0.00172457	0.000929302	0.997593	27.694
1083	0.0122685	0.00103236	0.995565	26.0406
1084	0.0103524	0.00230653	0.988869	12.552
1085	0.0059903	0.00163783	0.992581	17.1894
1086	0.0901088	0.00584441	0.968655	5.22372
1087	0.00401472	0.000931343	0.996204	27.9156
1088	0.0172104	0.00213707	0.992867	13.1182
1089	0.0709477	0.00146888	0.994565	18.8619
1090	0.00333127	0.00100567	0.995461	26.0406
1091	0.0986287	0.00460134	0.981309	6.6088
1092	0.104139	0.00173805	0.993436	16.23
1093	0.00181238	0.000706829	0.997102	34.8945
1094	0.316813	0.00384598	0.986006	7.82387
1095	0.0201294	0.00447618	0.981722	6.69759
1096	0.0017691	0.000649872	0.996999	37.1218
1097	0.106053	0.00345746	0.986819	8.81173
1098	0.0494703	0.00341553	0.985799	8.81173
1099	0.0353005	0.00549631	0.971839	5.43527
1100	0.0165008	0.00151825	0.994289	18.4627
1101	0.00262481	0.00149481	0.994791	18.3655
1102	0.00212513	0.000890011	0.995481	29.0787
1103	0.0104764	0.00118499	0.994571	22.6587
1104	0.0422258	0.00420274	0.985716	7.1505
1105	0.337206	0.00497567	0.981112	6.14339
1106	0.0349714	0.00287904	0.988511	10.2031
1107	0.0236113	0.00398761	0.98168	7.48808
1108	0.025553	0.00110197	0.996102	24.2323
1109	0.00643029	0.00181147	0.99362	14.9762
1110	0.0320772	0.00154261	0.993867	18.1742
1111	0.189653	0.00809035	0.963869	3.80944
1112	0.0255001	0.00260652	0.991409	11.3294
1113	0.0166713	0.00430198	0.987356	6.93727
1114	0.0918647	0.00419746	0.981399	7.17993
1115	0.00961643	0.00110084	0.994496	24.4017
1116	0.0113939	0.00239966	0.991123	11.9502
1117	0.0479295	0.00547841	0.978094	5.42682
1118	0.0017613	0.00202816	0.994313	13.9578
1119	0.0226991	0.00333387	0.986513	8.879
1120	0.0306152	0.00181329	0.991574	15.8611
1121	0.0274192	0.00324955	0.985082	8.90165
1122	0.0028859	0.00136472	0.995463	19.4941
1123	0.00939902	0.00350761	0.987573	8.0402
1124	0.00521243	0.00135005	0.995073	20.1702
1125	0.019349	0.00221336	0.990587	12.9239
1126	0.00858239	0.001487	0.994008	18.9644
1127	0.182232	0.00840723	0.960043	3.66154
1128	0.0379138	0.00355784	0.986051	8.46953
1129	0.00743654	0.00307295	0.990407	9.38023
1130	0.00427791	0.00181515	0.993464	15.7893
1131	0.00799461	0.00271515	0.990302	10.6386
1132	0.00485385	0.000979758	0.99629	26.637
1133	0.0151531	0.00175155	0.992272	16.0804
1134	0.0645755	0.00415335	0.979051	7.23951
1135	0.0142996	0.00116989	0.99509	22.9569
1136	0.0152298	0.00241743	0.990759	11.9502
1137	0.0428718	0.00137556	0.993359	19.6036
1138	0.0331072	0.0036973	0.98481	7.94862
1139	0.00503248	0.00159919	0.993405	17.5349
1140	0.0222567	0.003293	0.984888	8.92441
1141	0.0113718	0.00180977	0.993118	15.6477
1142	0.0257408	0.00354402	0.985467	8.28847
1143	0.00247983	0.00069944	0.997637	35.2469
1144	0.454652	0.0106176	0.946781	2.85786
1145	0.0202239	0.000943602	0.995589	27.694
1146	0.0359184	0.00342556	0.985169	8.74548
1147	0.00377212	0.000929494	0.99687	27.9156
1148	0.0760279	0.00781806	0.965655	3.92073
1149	0.0194887	0.00412819	0.982417	6.71047
1150	0.0614899	0.00646116	0.966425	4.75401
1151	0.0422706	0.00347884	0.985398	8.72361
1152	0.0340167	0.00696043	0.970557	4.40031
1153	0.00248407	0.00117003	0.995026	22.9569
1154	0.0115372	0.0016542	0.992554	16.0066
1155	0.00286817	0.00119125	0.995499	22.9569
1156	0.00639475	0.00265929	0.992149	10.8705
1157	0.447444	0.00912428	0.953678	3.32012
1158	0.0730154	0.0054523	0.979295	4.85319
1159	0.0190503	0.00454865	0.983204	6.62134
1160	0.003653	0.00114834	0.99664	23.4191
1161	0.040552	0.00317966	0.986344	9.30519
1162	0.164464	0.00479056	0.981595	6.40265
1163	0.440322	0.0012375	0.995133	22.0851
1164	0.0114718	0.0016531	0.994794	17.1051
1165	0.00411957	0.00193702	0.991683	14.8487
1166	0.0488463	0.00380312	0.987202	7.96677
1167	0.00759054	0.00233832	0.991441	12.3739
1168	0.0866386	0.00419891	0.983649	7.17993
1169	0.00405604	0.0021828	0.990591	11.749
1170	0.0246205	0.00364042	0.984943	8.24928
1171	0.00405019	0.000795574	0.997574	31.7222
1172	0.146542	0.00883847	0.956548	3.47901
1173	0.0138472	0.00159328	0.99442	17.4472
1174	0.0235581	0.00300172	0.989729	9.74705
1175	0.0157476	0.00272347	0.988823	10.7368
1176	0.0163241	0.00270869	0.990042	10.8032
1177	0.0117216	0.00133651	0.995015	20.5262
1178	0.00413227	0.00110909	0.994131	23.9003
1179	0.00467192	0.0013961	0.993177	19.9397
1180	0.00619816	0.00166978	0.993337	16.9391
1181	0.0109857	0.00149347	0.995677	18.8619
1182	0.00287322	0.00140933	0.994298	19.7144
1183	0.00980428	0.00297565	0.988991	9.94144
1184	0.02356	0.00364888	0.985961	8.172
1185	0.0488391	0.00395647	0.98532	7.66911
1186	0.0564331	0.00289239	0.988393	10.1733
1187	0.0640199	0.00708815	0.973372	4.34011
1188	0.252709	0.00358459	0.986937	8.4083
1189	0.0768874	0.00463089	0.981304	6.57146
1190	0.030712	0.00482076	0.975596	6.27598
1191	0.0135396	0.00246745	0.99186	11.749
1192	0.00840567	0.00284035	0.989627	10.2031
1193	0.00755062	0.00191965	0.992538	15.0407
1194	0.0192967	0.00241438	0.988868	12.2009
1195	0.00192049	0.000982788	0.996762	26.637
1196	0.0166239	0.0030401	0.98999	9.48219
1197	0.00262327	0.00280172	0.992181	10.3853
1198	0.0248534	0.00476264	0.979996	6.05807
1199	0.0167043	0.00215512	0.99007	13.0691
1200	0.292274	0.0121119	0.934937	2.7113
1201	0.077585	0.00429829	0.9844	6.97889
1202	0.00462587	0.00109109	0.995386	24.4017
1203	0.00315644	0.00173039	0.995317	15.7893
1204	0.0288662	0.00318383	0.98705	9.48219
1205	0.013998	0.00103955	0.99622	25.2858
1206	0.0723351	0.00390219	0.984271	7.686
1207	0.0927992	0.00326972	0.988185	9.28044
1208	0.0993712	0.00873543	0.957277	3.57892
1209	0.0351029	0.00127011	0.994774	21.809
1210	0.0760471	0.00373543	0.983053	8.02171
1211	0.0151547	0.000753197	0.997222	33.2328
1212	0.0191341	0.00270006	0.988298	10.4474
1213	0.00442896	0.0013683	0.994851	20.0543
1214	0.0105244	0.00130199	0.993945	21.0208
1215	0.00567977	0.0015146	0.993624	17.9868
1216	0.0235705	0.00310682	0.987918	9.48219
1217	0.0347092	0.0036498	0.985877	8.19119
1218	0.0380447	0.00277278	0.99107	10.5741
1219	0.00999084	0.00069119	0.997387	35.2469
1220	0.41675	0.00687953	0.972361	4.45651
1221	0.152417	0.00727137	0.967119	4.23991
1222	0.0100367	0.00246438	0.992374	11.749
1223	0.0165806	0.00453992	0.98251	6.33293
1224	0.0539793	0.00499313	0.9804	5.99561
1225	0.0480835	0.00344492	0.984298	8.70186
1226	0.0017055	0.00106481	0.996866	24.9246
1227	0.0250011	0.0050146	0.983677	6.01629
1228	0.0487762	0.00445747	0.981875	6.62134
1229	0.0383341	0.00689296	0.971886	4.20922
1230	0.100564	0.00367592	0.985201	8.00332
1231	0.00294951	0.000811791	0.996646	31.1558
1232	0.00850401	0.00330314	0.990733	8.92441
1233	0.0108792	0.00140056	0.992795	19.7144
1234	0.00750451	0.00125223	0.994972	21.4076
1235	0.00309464	0.000991754	0.995411	26.8419
1236	0.00820516	0.00296974	0.988883	9.94144
1237	0.100235	0.00439883	0.980587	6.90979
1238	0.00405635	0.00159162	0.994917	17.7129
1239	0.0487525	0.00318874	0.986914	9.30519
1240	0.0587872	0.0048619	0.980027	6.25349
1241	0.0558183	0.00518004	0.980928	5.84497
1242	0.296821	0.00977317	0.954429	3.17222
1243	0.030993	0.00359797	0.987388	8.28847
1244	0.0107048	0.00182611	0.99353	15.5086
1245	0.372992	0.0155037	0.914303	2.00889
1246	0.317155	0.010636	0.951991	2.9103
1247	0.00229724	0.00154605	0.995334	17.5349
1248	0.0366813	0.00257901	0.989802	11.2927
1249	0.00305393	0.00138481	0.996067	20.1702
1250	0.00924579	0.00141744	0.995446	19.9397
1251	0.116237	0.00441967	0.982795	6.81532
1252	0.0661563	0.00489029	0.982651	6.27598
1253	0.0111854	0.00139368	0.994405	19.7144
1254	0.0234979	0.00300564	0.9856	9.77436
1255	0.0459421	0.00534017	0.977465	5.82545
1256	0.00519415	0.00286667	0.990572	10.233
1257	0.0588858	0.00588337	0.976016	4.98492
1258	0.182238	0.00493046	0.977588	6.13259
1259	0.00208053	0.000947305	0.996527	27.05
1260	0.00929538	0.00224743	0.993527	12.8288
1261	0.0205048	0.00267181	0.989382	10.9045
1262	0.00880218	0.00154377	0.994619	18.08
1263	0.472717	0.0229168	0.847617	1.29671
1264	0.0295837	0.0039445	0.983716	7.33077
1265	0.00776862	0.00147336	0.99406	18.6601
1266	0.178936	0.0183777	0.886061	1.6841
1267	0.265636	0.00575516	0.97364	5.31928
1268	0.0416124	0.0073564	0.968898	4.09559
1269	0.0792429	0.00479399	0.980206	6.40265
1270	0.00151921	0.000737132	0.996774	33.5524
1271	0.0011765	0.000765661	0.997638	33.5524
1272	0.00655281	0.00390154	0.985656	7.55291
1273	0.0475346	0.00772293	0.964989	3.90755
1274	0.118496	0.00801156	0.96757	3.8136
1275	0.0247033	0.0010963	0.995129	24.5736
1276	0.039479	0.00418676	0.984956	7.12132
1277	0.122265	0.00812599	0.967213	3.83456
1278	0.137939	0.00473972	0.980658	6.37924
1279	0.00267792	0.00100763	0.994351	26.2364
1280	0.00918656	0.00413171	0.985277	7.22452
1281	0.0776646	0.00339488	0.985283	8.81173
1282	0.0355901	0.00469348	0.978981	6.2423
1283	0.00905369	0.00285378	0.989401	10.4163
1284	0.00920152	0.0031714	0.986579	9.25582
1285	0.0388422	0.00116436	0.995517	23.263
1286	0.0154963	0.00199662	0.992905	14.301
1287	0.00831337	0.0024323	0.991953	12.0326
1288	0.116063	0.0047352	0.981548	6.49804
1289	0.054084	0.00190742	0.993591	14.4192
1290	0.429963	0.000691903	0.998445	35.6066
1291	0.049259	0.00328036	0.989008	8.9703
1292	0.0246042	0.00237496	0.989431	12.2009
1293	0.0521453	0.003448	0.98632	8.65867
1294	0.00569399	0.00179425	0.993766	16.0066
1295	0.0864393	0.00388695	0.983473	7.75432
1296	0.0054932	0.00151474	0.993503	18.5609
1297	0.0175063	0.00269191	0.990103	10.7699
1298	0.0233552	0.00172634	0.994364	16.3824
1299	0.0179005	0.00291867	0.988275	10.1143
1300	0.0138004	0.00128355	0.994036	21.4076
1301	0.0102055	0.00246836	0.989846	11.749
1302	0.219528	0.00754225	0.966167	4.11007
1303	0.0205042	0.00330036	0.986294	9.0871
1304	0.0241683	0.00596834	0.977459	4.91471
1305	0.0112618	0.00214337	0.990786	13.525
1306	0.0334972	0.00393658	0.986909	7.65229
1307	0.0846885	0.00211654	0.991983	13.4728
1308	0.0142113	0.00312306	0.986105	9.45649
1309	0.102825	0.00434162	0.984597	6.77562
1310	0.013269	0.00430907	0.983965	6.96496
1311	0.0226875	0.00131548	0.994898	20.7705
1312	0.0105028	0.00278143	0.989683	10.2933
1313	0.165799	0.0102067	0.948474	3.00555
1314	0.0172241	0.00289496	0.988841	10.2631
1315	0.00906524	0.00183109	0.991396	15.5086
1316	0.0116264	0.00364488	0.985768	8.05877
1317	0.233976	0.00622923	0.971704	4.91471
1318	0.00981705	0.00406163	0.983026	7.09237
1319	0.061531	0.00390036	0.985833	7.60228
1320	0.00187556	0.000724854	0.996896	34.2103
1321	0.43769	0.00543312	0.977904	5.57419
1322	0.256435	0.00888196	0.959936	3.48248
1323	0.0520391	0.00178622	0.991834	15.5779
1324	0.0329948	0.00399323	0.984446	7.3462
1325	0.0903703	0.00533489	0.978911	5.6555
1326	0.0235965	0.00217505	0.991707	13.4209
1327	0.00215117	0.00128362	0.995883	20.8949
1328	0.0347903	0.00224571	0.991244	13.0203
1329	0.0651625	0.00528442	0.979198	5.73922
1330	0.027077	0.00459165	0.98085	6.27598
1331	0.00142512	0.000684798	0.997438	36.3484
1332	0.0071097	0.00166046	0.995078	17.1894
1333	0.0269619	0.00128649	0.994433	21.2771
1334	0.0387494	0.00349483	0.986144	8.51084
1335	0.0176697	0.00377995	0.985536	7.87685
1336	0.00256783	0.000757866	0.996099	32.6116
1337	0.00662138	0.00129706	0.995302	21.1482
1338	0.02629	0.00244537	0.987495	11.9912
1339	0.0148823	0.00149281	0.993558	18.8619
1340	0.00607267	0.0023696	0.992642	12.2437
1341	0.00236843	0.000900544	0.995925	28.602
1342	0.183382	0.00997244	0.954205	3.03166
1343	0.00326792	0.00146032	0.995296	18.7605
1344	0.0243118	0.00309524	0.988617	9.7199
1345	0.1098	0.00276731	0.99056	10.6062
1346	0.00244167	0.00172808	0.99403	15.6477
1347	0.0436804	0.00474318	0.98361	6.10043
1348	0.0539495	0.00281587	0.990228	10.5741
1349	0.00507808	0.000953843	0.995738	27.4759
1350	0.00259379	0.00094238	0.996637	27.4759
1351	0.00755464	0.00168478	0.992145	16.6164
1352	0.0451772	0.00294732	0.98795	10.0271
1353	0.0127566	0.00243968	0.989509	11.9094
1354	0.0642238	0.00436902	0.982148	6.90979
1355	0.0235561	0.00349112	0.98741	8.51084
1356	0.0258796	0.00420747	0.983708	7.17993
1357	0.105422	0.00471345	0.982571	6.48596
1358	0.0207456	0.00237406	0.989604	12.3739
1359	0.00294795	0.00103724	0.996376	25.6577
1360	0.00350567	0.00252193	0.993331	11.4784
1361	0.318949	0.0113748	0.948925	2.64152
1362	0.0214791	0.00320872	0.983528	7.985
1363	0.1331	0.0110441	0.9502	2.80954
1364	0.0149462	0.00312891	0.988034	9.50803
1365	0.0337305	0.00175492	0.992381	16.0804
1366	0.00539685	0.00117999	0.994802	23.1089
1367	0.100068	0.00334896	0.987806	8.9473
1368	0.00823691	0.00302801	0.989079	9.74705
1369	0.0020208	0.00116241	0.995925	22.9569
1370	0.00191873	0.000945852	0.997111	27.4759
1371	0.103023	0.00385783	0.983756	7.77159
1372	0.0218261	0.00274854	0.989351	10.6711
1373	0.00496177	0.00107036	0.995642	24.9246
1374	0.0229395	0.00627771	0.979359	4.89403
1375	0.106129	0.0113211	0.942629	2.74327
1376	0.00515455	0.00120062	0.993538	22.5126
1377	0.392332	0.0040834	0.987506	7.3617
1378	0.0189475	0.00321375	0.989144	9.25582
1379	0.0382094	0.00155434	0.993689	18.1742
1380	0.042307	0.0072937	0.973963	4.086
1381	0.00487409	0.00165737	0.994757	16.7762
1382	0.0049463	0.00176719	0.992169	16.1548
1383	0.0490652	0.00193191	0.992782	14.7858
1384	0.0107078	0.00225092	0.990248	12.9719
1385	0.0113411	0.00259994	0.989145	11.1841
1386	0.00158003	0.000698151	0.997922	35.6066
1387	0.228274	0.00861293	0.961551	3.5643
1388	0.0934714	0.0145977	0.932749	2.185
1389	0.00392216	0.00207276	0.992679	13.738
1390	0.00129089	0.000909074	0.997414	28.602
1391	0.01476	0.00135005	0.994045	20.4061
1392	0.00785427	0.00158923	0.992352	17.8946
1393	0.00238839	0.000973728	0.996231	27.2613
1394	0.00110423	0.00100384	0.997462	26.4352
1395	0.00603291	0.00214155	0.991152	13.0203
1396	0.00328828	0.00159872	0.994492	17.6235
1397	0.235834	0.0116003	0.940934	2.65155
1398	0.116486	0.00545435	0.974733	5.58311
1399	0.00787697	0.00223909	0.99031	12.7819
1400	0.0174173	0.00362115	0.987535	8.172
1401	0.0148562	0.0026529	0.990105	11.0077
1402	0.00241153	0.000858651	0.995767	30.0814
1403	0.0904449	0.00552828	0.974198	5.46935
1404	0.0182994	0.00315475	0.989629	9.48219
1405	0.00810223	0.00142287	0.994481	19.4941
1406	0.00390815	0.0016572	0.994018	16.6959
1407	0.0152891	0.00377508	0.982305	7.89467
1408	0.0109681	0.00310434	0.987993	9.45649
1409	0.021195	0.00295829	0.988235	9.96984
1410	0.0290582	0.0057564	0.976215	5.06451
1411	0.0080621	0.00173213	0.994243	16.3824
1412	0.00256866	0.000994319	0.996499	26.8419
1413	0.263239	0.00414477	0.986508	7.3617
1414	0.0549369	0.00628001	0.976611	4.74109
1415	0.21029	0.00426152	0.984928	7.12132
1416	0.00262585	0.00107912	0.996658	24.5736
1417	0.00140071	0.000430285	0.998439	50.5717
1418	0.23757	0.00697438	0.971839	4.37823
1419	0.0236981	0.00256245	0.988581	11.4784
1420	0.0788302	0.00396929	0.984131	7.50418
1421	0.0706336	0.00446343	0.977241	6.2423
1422	0.0250496	0.00403087	0.981527	7.28485
1423	0.141186	0.00629451	0.973976	4.83303
1424	0.00313223	0.00117118	0.993857	23.1089
1425	0.00564972	0.00186539	0.993857	15.1058
1426	0.0193566	0.00395342	0.987144	7.50418
1427	0.00773568	0.00229305	0.991911	12.507
1428	0.014511	0.0014737	0.994821	18.8619
1429	0.0340551	0.00206421	0.991627	13.7923
1430	0.00676276	0.00171311	0.99366	16.3824
1431	0.00158098	0.000826837	0.997427	30.88
1432	0.00525163	0.00117709	0.995518	22.9569
1433	0.0759125	0.00248642	0.989131	11.749
1434	0.205685	0.00515566	0.977542	5.88439
1435	0.0362304	0.00340335	0.985029	8.72361
1436	0.0302106	0.00248552	0.989403	11.6315
1437	0.00285273	0.000817661	0.9964	31.1558
1438	0.14345	0.00939851	0.953168	3.29193
1439	0.0558222	0.00417891	0.983331	7.26968
1440	0.0372773	0.00382376	0.986093	7.52036
1441	0.0641951	0.00488354	0.980611	6.08978
1442	0.0179141	0.00202066	0.991797	14.2426
1443	0.00598069	0.00118904	0.995763	22.3682
1444	0.0156454	0.00167278	0.994879	16.6959
1445	0.0319483	0.00241407	0.991658	11.9912
1446	0.0317778	0.00366633	0.985253	8.0402
1447	0.0347103	0.00234186	0.991018	12.4623
1448	0.00534029	0.00186101	0.992946	15.2378
1449	0.0245594	0.00390331	0.98532	7.63555
1450	0.044939	0.00316626	0.986183	9.45649
1451	0.332735	0.00227138	0.991729	12.6889
1452	0.0180226	0.00106175	0.996208	25.1039
1453	0.0198777	0.00326942	0.987329	9.06349
1454	0.0851517	0.00354724	0.985112	8.34796
1455	0.0010282	0.00054116	0.997995	42.5542
1456	0.0126908	0.0017194	0.991905	16.5377
1457	0.0033189	0.000820707	0.996181	30.88
1458	0.0137896	0.00253737	0.989226	11.4408
1459	0.00518051	0.00113718	0.996205	23.5773
1460	0.0153531	0.00437892	0.982357	6.84205
1461	0.0237026	0.0011571	0.995127	23.263
1462	0.0332487	0.00257567	0.990229	11.3663
1463	0.299455	0.0117034	0.938233	2.40155
1464	0.0333433	0.00224042	0.991602	12.9719
1465	0.490629	0.0206681	0.893231	1.52644
1466	0.00601101	0.00381208	0.987146	7.84145
1467	0.0305196	0.00344461	0.986888	8.55256
1468	0.00233142	0.000945171	0.995639	27.4759
1469	0.0205164	0.00332187	0.98444	8.92441
1470	0.0165496	0.00357057	0.986093	8.26883
1471	0.00712352	0.00220829	0.991954	12.9239
1472	0.0818514	0.00262722	0.988896	11.1841
1473	0.0659959	0.00698844	0.967852	4.40031
1474	0.0096884	0.00329107	0.98991	8.81173
1475	0.00590707	0.00165909	0.99311	17.1051
1476	0.0345272	0.00160782	0.9943	17.5349
1477	0.0113258	0.00318019	0.987749	8.61591
1478	0.106416	0.00602096	0.977452	5.11649
1479	0.288026	0.00479109	0.980916	6.32146
1480	0.0271	0.00190398	0.990278	15.0407
1481	0.491237	0.0117931	0.941854	2.63952
1482	0.00859055	0.00274223	0.98923	10.5421
1483	0.0963807	0.0141255	0.926866	1.95926
1484	0.0418874	0.00324289	0.98711	9.13467
1485	0.0155484	0.00252696	0.98843	11.5163
1486	0.00780452	0.00186377	0.992385	15.1715
1487	0.00971789	0.000961012	0.997128	27.05
1488	0.0371834	0.00419308	0.981969	7.10681
1489	0.0118895	0.00209085	0.992977	13.525
1490	0.0115257	0.00198098	0.989772	14.4192
1491	0.0240799	0.00517085	0.980695	5.82545
1492	0.0325764	0.00558096	0.978051	5.38495
1493	0.0137947	0.00182908	0.994415	15.5086
1494	0.382452	0.00142608	0.994738	20.0543
1495	0.0200936	0.00386934	0.985893	7.72001
1496	0.00766315	0.00140567	0.994384	19.7144
1497	0.105284	0.00672678	0.972469	4.56137
1498	0.161509	0.00492787	0.981419	6.10043
1499	0.0128616	0.00165286	0.993135	17.0217
1500	0.00455761	0.00231878	0.992351	12.3302
1501	0.0041592	0.00255405	0.991555	11.2563
1502	0.109582	0.00370608	0.984479	8.07742
1503	0.0218398	0.00158259	0.994421	17.7129
1504	0.00410298	0.00128773	0.993678	20.8949
1505	0.0399968	0.00338483	0.986737	8.76745
1506	0.0797841	0.000908459	0.996388	28.1407
1507	0.00401966	0.00137301	0.994289	20.0543
1508	0.00305198	0.000721877	0.99681	34.549
1509	0.010304	0.0025782	0.990157	11.0776
1510	0.0051488	0.00280371	0.991472	10.0851
1511	0.00567672	0.00267245	0.989873	10.9045
1512	0.0184445	0.00545566	0.977605	5.39327
1513	0.0235252	0.00258007	0.989751	11.2563
1514	0.030502	0.00175815	0.992081	16.3058
1515	0.00250096	0.00088862	0.996298	29.3231
1516	0.00894379	0.00140205	0.994089	19.9397
1517	0.00849378	0.00238295	0.990042	12.2009
1518	0.123268	0.00557264	0.980977	5.46935
1519	0.00658617	0.00325709	0.988102	9.0871
1520	0.00247929	0.000890449	0.996452	28.1407
1521	0.00313777	0.00169096	0.994247	16.6959
1522	0.00533798	0.00239351	0.991929	12.1583
1523	0.0563537	0.00165125	0.993161	17.2745
1524	0.038918	0.00332205	0.986512	9.01666
1525	0.00307007	0.00151708	0.995931	18.2693
1526	0.0172132	0.00324591	0.987232	9.06349
1527	0.0336544	0.00429612	0.981825	7.02102
1528	0.0129435	0.00194108	0.99246	14.7858
1529	0.00880921	0.00187667	0.990916	14.479
1530	0.00756118	0.00333608	0.9873	9.04001
1531	0.0176613	0.00328479	0.984512	8.92441
1532	0.016191	0.002241	0.989659	12.8762
1533	0.0315543	0.00418459	0.987156	7.12132
1534	0.0392556	0.00207284	0.992008	14.0703
1535	0.00243161	0.000619285	0.997223	38.7716
1536	0.0263375	0.00343766	0.984198	8.59469
1537	0.00309611	0.00115433	0.995334	23.1089
1538	0.00288234	0.00181948	0.993893	15.5779
1539	0.0342851	0.00318658	0.985643	9.30519
1540	0.011334	0.00227586	0.991419	12.7819
1541	0.438216	0.0166566	0.906143	1.77851
1542	0.00267732	0.000862186	0.996332	29.8243
1543	0.00650056	0.0021908	0.991312	13.1182
1544	0.00276961	0.000871745	0.99737	29.5716
1545	0.0697618	0.00416246	0.982826	7.2096
1546	0.00322767	0.00100977	0.995598	26.0406
1547	0.229169	0.00642554	0.975267	4.74109
1548	0.00410489	0.000531437	0.997108	43.6181
1549	0.00919322	0.00176401	0.991268	15.1715
1550	0.0185233	0.00301083	0.988306	9.77436
1551	0.0315897	0.003462	0.984796	8.24928
1552	0.0268069	0.00268795	0.989019	10.9731
1553	0.00477611	0.00125544	0.995394	21.809
1554	0.0636724	0.00299979	0.988791	9.96984
1555	0.0173923	0.00336771	0.987831	8.879
1556	0.00331478	0.00108991	0.995575	24.4017
1557	0.00583787	0.00166928	0.993875	17.1894
1558	0.00604751	0.001017	0.996245	26.0406
1559	0.143817	0.0104288	0.948087	2.86255
1560	0.0399639	0.00237204	0.990372	12.2437
1561	0.00293058	0.00185089	0.99372	15.44
1562	0.00878596	0.00313527	0.990786	9.40551
1563	0.0146756	0.00204967	0.990497	14.1273
1564	0.00353431	0.00243475	0.990096	11.5928
1565	0.0929812	0.0062569	0.976255	4.81303
1566	0.00575555	0.00288671	0.990317	10.1143
1567	0.009129	0.00306106	0.990068	9.66605
1568	0.00872414	0.000957079	0.996919	27.694
1569	0.0147317	0.00124645	0.995613	21.809
1570	0.00464899	0.00419909	0.988514	7.00692
1571	0.0129662	0.00252955	0.991335	11.6315
1572	0.00992877	0.00212245	0.991881	13.525
1573	0.0205843	0.00281394	0.989378	10.4788
1574	0.0203406	0.00249435	0.987468	11.6315
1575	0.0673865	0.00380841	0.983224	7.80637
1576	0.00254441	0.000769663	0.996509	32.6116
1577	0.0184044	0.00206093	0.991609	13.9022
1578	0.00445547	0.00166855	0.994153	16.8572
1579	0.00977824	0.00191079	0.992753	14.8487
1580	0.00248832	0.000844742	0.995057	30.6092
1581	0.0587924	0.00624432	0.976244	4.48515
1582	0.0130699	0.00358339	0.985714	8.32803
1583	0.00248434	0.00116174	0.997237	22.9569
1584	0.0434634	0.000807037	0.997312	31.1558
1585	0.0177354	0.00311752	0.986683	9.534
1586	0.291032	0.0127811	0.926356	2.4643
1587	0.0226144	0.00221621	0.993083	13.0691
1588	0.0703761	0.00457693	0.980696	6.7234
1589	0.00169145	0.000654754	0.997573	37.1218
1590	0.00492759	0.00290719	0.989408	10.2631
1591	0.0244635	0.00250536	0.991187	11.7095
1592	0.190207	0.00180026	0.993721	15.7182
1593	0.0391228	0.00216389	0.991957	13.4209
1594	0.00696525	0.00142947	0.994691	19.4941
1595	0.168103	0.00369046	0.988825	8.00332
1596	0.0250344	0.00352132	0.983545	8.59469
1597	0.020561	0.00271663	0.988859	10.8705
1598	0.0382029	0.00268458	0.99063	11.0077
1599	0.246091	0.00787579	0.968897	3.8858
1600	0.0490722	0.00238646	0.990042	12.2437
1601	0.127124	0.00474275	0.979135	6.43809
1602	0.0249645	0.0024165	0.991253	11.9912
1603	0.0434271	0.00699508	0.969909	4.11491
1604	0.00876326	0.00318584	0.990769	9.11082
1605	0.0222558	0.00302542	0.98626	9.80181
1606	0.0321831	0.00663614	0.973645	4.54947
1607	0.03252	0.00408751	0.983706	7.33077
1608	0.124901	0.00781828	0.961961	3.97431
1609	0.00387021	0.000836321	0.995841	30.0814
1610	0.0468144	0.00244627	0.989633	11.9502
1611	0.0140865	0.00256856	0.99043	11.3663
1612	0.00327683	0.00149926	0.995368	18.4627
1613	0.00491133	0.00137735	0.995017	20.0543
1614	0.0155079	0.00201521	0.992232	14.4192
1615	0.00734495	0.00189105	0.991789	15.2378
1616	0.0653112	0.00375206	0.982759	8.02171
1617	0.00359939	0.0012058	0.995338	22.3682
1618	0.00556185	0.00138372	0.994604	19.8264
1619	0.0371777	0.00455089	0.981766	6.65925
1620	0.114613	0.00798698	0.970277	4.35093
1621	0.00152017	0.000600786	0.997225	39.6528
1622	0.00181838	0.000749283	0.997321	33.5524
1623	0.00757989	0.000527772	0.998178	43.6181
1624	0.245036	0.00765512	0.965875	3.9925
1625	0.0217091	0.00393887	0.985019	7.65229
1626	0.0912717	0.00487774	0.983288	6.23115
1627	0.035467	0.00655539	0.971214	4.74109
1628	0.0456302	0.00227926	0.990175	12.6889
1629	0.00746681	0.00123089	0.995345	22.0851
1630	0.00877938	0.00110194	0.995343	24.2323
1631	0.0494488	0.00714214	0.967045	4.00166
1632	0.0959789	0.00463657	0.982971	6.63393
1633	0.0272809	0.00429641	0.986287	6.82866
1634	0.151224	0.00577267	0.978739	5.38495
1635	0.0158254	0.00237928	0.990708	12.3302
1636	0.0426079	0.00238253	0.991402	12.1161
1637	0.129454	0.00712564	0.966321	4.20922
1638	0.00960213	0.00206282	0.990663	14.0703
1639	0.0414762	0.00362905	0.983613	8.11499
1640	0.0522285	0.00558674	0.980685	5.34371
1641	0.00944485	0.00166728	0.99449	17.1051
1642	0.00146441	0.00134616	0.995734	20.5262
1643	0.00246597	0.00116371	0.995283	23.5773
1644	0.00148178	0.00069089	0.997616	35.6066
1645	0.00207114	0.000484162	0.99764	45.9138
1646	0.321474	0.00568845	0.973291	5.36013
1647	0.00443595	0.000802438	0.997357	31.4364
1648	0.0015652	0.000692645	0.997211	35.2469
1649	0.0397869	0.00988627	0.963452	3.09897
1650	0.00130556	0.000546925	0.997727	41.541
1651	0.0211186	0.00284576	0.990265	10.1143
1652	0.0429259	0.00274168	0.990703	10.7368
1653	0.00348148	0.00116339	0.994716	22.3682
1654	0.00660442	0.00204233	0.992163	13.7923
1655	0.0258944	0.00376434	0.984205	7.87685
1656	0.0332991	0.00198122	0.992524	14.5394
1657	0.0106986	0.00197835	0.992595	12.5973
1658	0.00610364	0.00257962	0.990502	11.0077
1659	0.367537	0.00707937	0.969263	4.35636
1660	0.0161567	0.00344604	0.987299	8.63724
1661	0.030656	0.00174355	0.991802	16.1548
1662	0.0767861	0.00386202	0.98413	7.80637
1663	0.0585643	0.00503837	0.979182	6.01629
1664	0.00803072	0.00200993	0.992584	14.2426
1665	0.0104164	0.00137745	0.99457	19.9397
1666	0.0525254	0.00443512	0.983402	6.7234
1667	0.00860151	0.00433241	0.985457	6.96496
1668	0.0149886	0.00241427	0.991492	12.2009
1669	0.243241	0.0121528	0.946164	2.37701
1670	0.0270189	0.00372521	0.985952	7.91257
1671	0.00640234	0.00253388	0.990307	11.5163
1672	0.0417868	0.00370044	0.984308	8.13391
1673	0.0322532	0.00257596	0.990526	11.2563
1674	0.116082	0.0042371	0.981869	6.96496
1675	0.0020066	0.000854832	0.997401	29.8243
1676	0.0111498	0.00223907	0.99025	13.0203
1677	0.015987	0.00107175	0.995755	24.5736
1678	0.466474	0.00443341	0.98901	6.80204
1679	0.030398	0.00224526	0.991925	13.0691
1680	0.0445893	0.00479735	0.978912	6.28729
1681	0.00102682	0.000774621	0.996784	32.3097
1682	0.0177969	0.00332911	0.987493	8.83404
1683	0.0859356	0.00437888	0.978561	6.95109
1684	0.00489584	0.000939053	0.99611	27.9156
1685	0.0153503	0.00263709	0.991212	10.9731
1686	0.0245465	0.00160399	0.994024	17.4472
1687	0.00271013	0.00234878	0.992544	12.3739
1688	0.0137557	0.00453435	0.985082	6.62134
1689	0.0136894	0.00259627	0.991139	10.9387
1690	0.00385483	0.00139277	0.99583	19.7144
1691	0.00367128	0.00169719	0.995327	16.4596
1692	0.0147215	0.000708814	0.997439	34.8945
1693	0.257722	0.00527518	0.975765	5.77723
1694	0.00483118	0.00149132	0.994196	18.4627
1695	0.000686899	0.000383593	0.999113	53.6838
1696	0.0325737	0.00439458	0.981157	6.81532
1697	0.0171806	0.00146696	0.993782	18.8619
1698	0.00716773	0.00249583	0.990788	11.5163
1699	0.0783812	0.00244153	0.9877	11.9094
1700	0.0941196	0.00766697	0.963544	3.92956
1701	0.00264531	0.000554515	0.997523	42.0415
1702	0.462402	0.00984144	0.949093	3.16647
1703	0.102468	0.00555706	0.97858	5.46079
1704	0.0713648	0.00576075	0.977026	5.27904
1705	0.00246991	0.000817316	0.996939	30.88
1706	0.00519605	0.00150531	0.99428	18.5609
1707	0.0564635	0.00457664	0.981302	6.67198
1708	0.0692254	0.00504921	0.974147	6.07917
1709	0.0148298	0.00135394	0.995568	20.4061
1710	0.00650572	0.00257555	0.991547	11.2201
1711	0.0105301	0.0017805	0.99264	15.8611
1712	0.152751	0.00317443	0.989586	9.33007
1713	0.0409918	0.00915525	0.959259	3.35524
1714	0.00770619	0.0010426	0.997283	25.4704
1715	0.0871212	0.00582194	0.976388	5.23941
1716	0.00438108	0.00152269	0.995058	18.08
1717	0.00342622	0.0012475	0.995967	21.2771
1718	0.0344877	0.00362554	0.985793	8.22982
1719	0.00588992	0.0013864	0.99295	19.9397
1720	0.139983	0.00390455	0.982039	7.72001
1721	0.0451728	0.00655867	0.971282	4.24507
1722	0.0160094	0.00220472	0.992345	13.2679
1723	0.0210633	0.00160146	0.994704	17.5349
1724	0.00239104	0.00138916	0.994826	18.6601
1725	0.0754304	0.0163154	0.915865	1.70217
1726	0.154291	0.00588082	0.974824	5.14667
1727	0.0170585	0.00229495	0.989428	12.6429
1728	0.017145	0.00189397	0.992023	15.0407
1729	0.110896	0.00302543	0.986004	9.82942
1730	0.165248	0.00559439	0.977362	5.46079
1731	0.0475651	0.00188592	0.992923	15.1715
1732	0.0633587	0.00233384	0.990247	12.507
1733	0.199487	0.00816252	0.963779	3.65387
1734	0.0202165	0.00396057	0.983536	7.39289
1735	0.00769092	0.00183485	0.992734	14.7858
1736	0.0093624	0.00370689	0.988527	8.09616
1737	0.00284073	0.00102557	0.996744	25.8477
1738	0.0255761	0.00341251	0.984545	8.59469
1739	0.00828774	0.00128263	0.994154	21.1482
1740	0.0261117	0.00231622	0.990714	12.552
1741	0.487114	0.0142556	0.925292	2.11353
1742	0.0274789	0.00611449	0.973809	5.01357
1743	0.0223689	0.00130727	0.994737	21.0208
1744	0.0337426	0.00368412	0.985043	8.09616
1745	0.00386018	0.00124809	0.996053	21.5398
1746	0.0150058	0.00235492	0.991407	12.4623
1747	0.00405336	0.00171798	0.99419	16.3058
1748	0.0614484	0.00320785	0.989265	9.45649
1749	0.0622555	0.00822645	0.955502	3.69253
1750	0.00171533	0.000789595	0.996437	32.0133
1751	0.0410324	0.00302306	0.989962	9.77436
1752	0.0720026	0.00499677	0.981425	6.11111
1753	0.00781045	0.00191645	0.993949	14.9122
1754	0.00396283	0.00153661	0.993943	18.08
1755	0.0247238	0.00315258	0.985417	9.40551
1756	0.0102731	0.0021087	0.991282	13.6306
1757	0.00709366	0.000691408	0.997438	35.2469
1758	0.011389	0.00174517	0.993986	16.3058
1759	0.0700207	0.00880156	0.958595	3.37797
1760	0.0220509	0.00304454	0.985054	9.48219
1761	0.193141	0.00467471	0.980594	6.6088
1762	0.0741177	0.00494778	0.982274	6.10043
1763	0.0333822	0.0026316	0.991356	11.2201
1764	0.0481181	0.00512243	0.977378	5.95469
1765	0.0134477	0.0045206	0.983968	6.49804
1766	0.0220731	0.00336524	0.987877	8.85646
1767	0.017995	0.00116242	0.99362	23.1089
1768	0.127544	0.00129106	0.995241	21.809
1769	0.00164046	0.000344406	0.999042	58.1574
1770	0.00229292	0.00169282	0.995207	16.5377
1771	0.0490036	0.00227175	0.99114	12.6429
1772	0.0459059	0.002462	0.990792	11.9094
1773	0.0815727	0.00372576	0.983742	7.96677
1774	0.0203906	0.00495431	0.979039	6.0686
1775	0.0258865	0.00235662	0.988921	12.418
1776	0.0397747	0.00291167	0.988531	10.1733
1777	0.0795545	0.00525601	0.98131	5.64635
1778	0.0633573	0.00346329	0.98589	8.65867
1779	0.0937204	0.00546049	0.979283	5.55644
1780	0.00136562	0.000881606	0.996791	28.1407
1781	0.0106996	0.00121426	0.993853	21.809
1782	0.0130568	0.00245669	0.989328	11.9502
1783	0.0163752	0.00270192	0.987269	10.9387
1784	0.0015503	0.000820749	0.996427	31.1558
1785	0.00486536	0.00129137	0.994577	21.2771
1786	0.00260023	0.000787394	0.997066	32.3097
1787	0.0142226	0.00271547	0.987706	10.7368
1788	0.0675754	0.00835202	0.962209	3.6048
1789	0.472261	0.0112564	0.949417	2.75193
1790	0.00420069	0.00087287	0.996796	29.5716
1791	0.0423744	0.000813662	0.997758	31.4364
1792	0.00590819	0.00211461	0.993037	13.6841
1793	0.0506957	0.00626901	0.967922	4.59138
1794	0.378164	0.00412562	0.982407	7.25456
1795	0.0111225	0.00730169	0.97464	4.16402
1796	0.0265959	0.00283642	0.990643	10.3238
1797	0.0188496	0.00240955	0.991866	11.9094
1798	0.00949197	0.00285818	0.988447	10.0851
1799	0.0113691	0.00401726	0.984739	7.25456
1800	0.00841498	0.00233495	0.99296	12.5973
1801	0.00181752	0.00152637	0.996099	17.8946
1802	0.00114164	0.000597999	0.997751	39.6528
1803	0.00904323	0.00162778	0.995527	17.2745
1804	0.0143896	0.00617971	0.974771	4.87353
1805	0.0111559	0.00189525	0.992412	14.9762
1806	0.0224635	0.00170539	0.992792	16.7762
1807	0.0520061	0.00464472	0.983333	6.64656
1808	0.00515537	0.00178387	0.993337	15.7182
1809	0.00503353	0.00270899	0.990799	10.7368
1810	0.0394667	0.00972343	0.96357	3.14932
1811	0.478065	0.00354347	0.98787	8.32803
1812	0.0206302	0.00236845	0.990898	12.418
1813	0.04732	0.00142764	0.994186	19.3858
1814	0.00527697	0.00110427	0.995046	24.2323
1815	0.00838425	0.00214796	0.991551	13.4209
1816	0.171757	0.00649978	0.973134	4.70276
1817	0.00828321	0.00233279	0.990739	12.552
1818	0.0884181	0.00341151	0.986101	8.76745
1819	0.0133431	0.00262927	0.987924	11.0425
1820	0.111546	0.00874501	0.960444	3.32962
1821	0.143431	0.00458507	0.984233	6.64656
1822	0.0088299	0.00296728	0.989379	9.9132
1823	0.104019	0.00765998	0.967916	4.03871
1824	0.00945023	0.00239904	0.989333	12.2437
1825	0.0643054	0.00520504	0.978669	5.75816
1826	0.050547	0.00332166	0.987069	8.9473
1827	0.0123251	0.00223438	0.99342	12.9239
1828	0.144447	0.00846877	0.961611	3.63106
1829	0.00602064	0.000791233	0.996239	32.0133
1830	0.0279785	0.00243561	0.991159	11.749
1831	0.0265927	0.00276798	0.990007	10.7368
1832	0.0426896	0.00272086	0.991982	10.7368
1833	0.0492899	0.00292928	0.990626	10.1143
1834	0.0439119	0.00290147	0.988779	10.2031
1835	0.018021	0.00382076	0.984171	7.65229
1836	0.036822	0.00600476	0.967726	5.07187
1837	0.0358333	0.0021885	0.990982	13.2679
1838	0.00681779	0.00234165	0.992627	12.3739
1839	0.0715409	0.00990636	0.953077	3.12115
1840	0.00173279	0.000731021	0.99692	33.8781
1841	0.0189244	0.00439805	0.985785	6.9235
1842	0.0946135	0.00568651	0.974986	5.3274
1843	0.00257055	0.000699409	0.996491	35.2469
1844	0.0301221	0.00257879	0.988965	11.3663
1845	0.0048381	0.000751989	0.997341	33.2328
1846	0.0195903	0.00271737	0.990486	10.8032
1847	0.0405726	0.00373659	0.982531	8.09616
1848	0.0680058	0.00268182	0.988787	10.9731
1849	0.0754114	0.00442322	0.981381	6.81532
1850	0.160731	0.00345303	0.986561	8.76745
1851	0.135186	0.0095932	0.949773	3.23696
1852	0.00619114	0.00261061	0.991617	11.2563
1853	0.0794072	0.00545416	0.975969	5.23941
1854	0.029853	0.00157727	0.993802	17.4472
1855	0.0654086	0.00425524	0.980067	7.03517
1856	0.00488365	0.00279453	0.991956	10.5421
1857	0.033739	0.00358275	0.984864	8.3082
1858	0.0205818	0.00261718	0.990692	11.2927
1859	0.00651053	0.00167285	0.993685	16.8572
1860	0.0205024	0.00438246	0.980441	6.84205
1861	0.262819	0.0069763	0.973411	4.38373
1862	0.0235527	0.00534746	0.98002	5.36838
1863	0.0544479	0.00510893	0.978105	5.84497
1864	0.0410347	0.00585327	0.976372	5.09408
1865	0.0378186	0.00516242	0.976993	5.88439
1866	0.0413784	0.00227254	0.992284	12.8288
1867	0.0209399	0.00184818	0.993071	15.5086
1868	0.010397	0.00192436	0.992512	14.9762
1869	0.00312105	0.00108245	0.99546	24.5736
1870	0.0039444	0.00154541	0.995174	17.9868
1871	0.263142	0.00980613	0.955103	3.14648
1872	0.00219553	0.00128829	0.995562	21.2771
1873	0.0215436	0.00335063	0.98678	8.90165
1874	0.0245291	0.00260171	0.989424	11.1129
1875	0.0047699	0.00117651	0.995717	23.1089
1876	0.046028	0.0033376	0.984821	8.9473
1877	0.0890873	0.00361982	0.982825	8.24928
1878	0.00891026	0.00231376	0.992039	12.5973
1879	0.0517094	0.00301555	0.983912	9.85719
1880	0.0184131	0.00235355	0.99145	12.5973
1881	0.0187762	0.00319401	0.984637	7.89467
1882	0.0460852	0.00989669	0.952696	3.12394
1883	0.0131373	0.00299353	0.98774	9.85719
1884	0.026715	0.00384884	0.983394	7.82387
1885	0.12696	0.00230312	0.990811	12.9719
1886	0.00271702	0.00165224	0.994112	17.2745
1887	0.0102304	0.00158562	0.994096	17.5349
1888	0.0252262	0.00286434	0.98812	10.3238
1889	0.0326598	0.00325149	0.987609	9.15865
1890	0.00537558	0.00234796	0.992426	12.1161
1891	0.0112859	0.00233128	0.990748	12.4623
1892	0.0159756	0.00263961	0.991042	11.2927
1893	0.0499929	0.00551823	0.974887	5.42682
1894	0.088666	0.00408654	0.983933	7.40859
1895	0.0289287	0.00247754	0.989722	11.749
1896	0.0337608	0.00410004	0.983851	7.22452
1897	0.0103747	0.0016653	0.992996	16.6959
1898	0.00776193	0.002198	0.991083	11.9094
1899	0.00235711	0.001183	0.996726	22.5126
1900	0.00583148	0.00253686	0.992409	10.5741
1901	0.00587395	0.00583867	0.981897	5.10153
1902	0.0431047	0.00267522	0.989974	10.7699
1903	0.0290353	0.00219016	0.991876	13.0691
1904	0.392461	0.014272	0.941719	2.17005
1905	0.020048	0.00359882	0.990307	8.21046
1906	0.0233678	0.00150876	0.99314	18.3655
1907	0.0222116	0.00247894	0.988873	11.7095
1908	0.130737	0.00982127	0.958248	3.14364
1909	0.0625194	0.00560935	0.976965	5.33554
1910	0.0226371	0.00159404	0.995014	16.9391
1911	0.0468401	0.00357464	0.983263	8.15291
1912	0.00775525	0.00319434	0.988668	8.81173
1913	0.0174436	0.00154793	0.992111	18.08
1914	0.0157082	0.00153207	0.995883	18.1742
1915	0.0909795	0.00161276	0.995248	17.5349
1916	0.00280866	0.00129071	0.994758	21.2771
1917	0.00893893	0.00173158	0.992414	16.3824
1918	0.0314318	0.00430832	0.984888	6.99288
1919	0.00442509	0.00194989	0.994709	14.479
1920	0.00776531	0.00288503	0.990005	10.1733
1921	0.204618	0.00460039	0.983103	6.53454
1922	0.0254107	0.00168259	0.99232	16.7762
1923	0.0775982	0.00520763	0.978215	5.84497
1924	0.0243861	0.00655322	0.975024	4.58534
1925	0.0429844	0.00291435	0.988999	10.1143
1926	0.0346007	0.00240455	0.990802	11.8689
1927	0.00410331	0.00238916	0.992231	11.9912
1928	0.0368677	0.00267537	0.98937	10.9731
1929	0.0120662	0.00313667	0.988681	9.48219
1930	0.0306989	0.000870377	0.996216	29.5716
1931	0.00428136	0.00293268	0.988974	10.0851
1932	0.0347871	0.00177771	0.993963	15.9335
1933	0.103193	0.00356779	0.983767	8.42861
1934	0.0237633	0.0032749	0.987535	9.06349
1935	0.127426	0.00742468	0.969481	4.09079
1936	0.0713291	0.00274899	0.988629	10.7038
1937	0.00399911	0.00224839	0.992724	12.6889
1938	0.137403	0.00923224	0.960181	3.3328
1939	0.0251533	0.00214855	0.990233	13.3695
1940	0.0556656	0.00446477	0.981151	6.73638
1941	0.0789517	0.00476735	0.982479	6.47392
1942	0.00539456	0.0022771	0.990444	12.7352
1943	0.0356214	0.00409787	0.980759	7.40859
1944	0.00501378	0.0020519	0.994275	13.847
1945	0.0482497	0.00396672	0.983964	7.55291
1946	0.486929	0.00324974	0.99022	9.13467
1947	0.116571	0.00529058	0.978219	5.6555
1948	0.0224183	0.00319103	0.985976	9.28044
1949	0.00949957	0.00221307	0.991506	12.6889
1950	0.0203	0.004693	0.981837	6.48596
1951	0.016981	0.00244519	0.991323	11.9094
1952	0.000669435	0.000569924	0.997563	41.0523
1953	0.00172453	0.000731344	0.997927	33.8781
1954	0.376237	0.0165257	0.906562	1.87403
1955	0.0503554	0.00745138	0.971953	4.11491
1956	0.0221528	0.00642942	0.973614	4.72825
1957	0.0162853	0.00308795	0.989925	9.74705
1958	0.0319143	0.00216368	0.989312	13.3185
1959	0.0155677	0.00113401	0.995071	23.7377
1960	0.0458614	0.00145664	0.994359	19.2787
1961	0.00301925	0.00132263	0.99584	20.8949
1962	0.0520688	0.00451815	0.981896	6.52233
1963	0.00392835	0.00131558	0.992683	21.1482
1964	0.03305	0.00392781	0.984992	7.686
1965	0.0235716	0.00304149	0.988212	9.85719
1966	0.0013426	0.000675867	0.997756	36.3484
1967	0.0679626	0.00285912	0.990245	10.2631
1968	0.00689278	0.00167472	0.994169	16.4596
1969	0.0105937	0.00270017	0.990908	10.8368
1970	0.161334	0.00367757	0.985243	8.13391
1971	0.0421386	0.00295377	0.987886	9.99841
1972	0.0310203	0.00261801	0.989798	11.1484
1973	0.218021	0.010034	0.954948	2.99266
1974	0.0673118	0.00351546	0.985881	8.68021
1975	0.0283016	0.00220246	0.99089	13.3185
1976	0.013723	0.00149397	0.99334	18.4627
1977	0.00218273	0.000765717	0.995942	32.0133
1978	0.00912087	0.0026021	0.988705	11.2201
1979	0.0181082	0.00316916	0.988475	9.30519
1980	0.0201866	0.00193066	0.992276	14.7234
1981	0.0542712	0.00464897	0.981471	6.53454
1982	0.00293801	0.000918129	0.996055	27.4759
1983	0.0116385	0.00254226	0.990351	11.4784
1984	0.0145903	0.00203212	0.989532	13.9578
1985	0.0276384	0.00351665	0.986272	8.3082
1986	0.0366199	0.00255023	0.990048	11.5163
1987	0.0209927	0.00221742	0.989843	13.1182
1988	0.00995539	0.0045307	0.985726	6.41442
1989	0.0102756	0.00120304	0.995084	22.5126
1990	0.00306483	0.00112678	0.994639	23.7377
1991	0.0103919	0.00134693	0.996446	20.1702
1992	0.0119339	0.00101194	0.995809	25.2858
1993	0.0447472	0.00571915	0.976812	5.34371
1994	0.254778	0.00710892	0.966648	4.23476
1995	0.00361611	0.00166359	0.994494	16.4596
1996	0.0818221	0.00158591	0.994513	17.5349
1997	0.0113195	0.00191505	0.992131	14.8487
1998	0.00155558	0.000743602	0.997263	32.0133
1999	0.0204168	0.00178399	0.99285	15.8611
[truncated: 28,001 more rows]

## Sheet: IBDPhase Super,Overlap
#individual	global.phase.error	phase.flip.rate	proportion.in.1cM.correct.runs	mean.correct.run.length.cM
1	0.0182571	0.00225851	0.992656	12.7819
2	0.0102691	0.00261579	0.991201	11.4408
3	0.00859886	0.0025138	0.991276	11.9094
4	0.00479994	0.00190917	0.993129	14.9122
5	0.00596251	0.00174715	0.994123	16.5377
6	0.0665399	0.00370734	0.991078	9.45649
7	0.0034702	0.00157316	0.994852	18.1742
8	0.00460197	0.00152154	0.995513	18.8619
9	0.00421398	0.00128562	0.994334	21.0208
10	0.023772	0.00139239	0.994237	20.1702
11	0.0252905	0.00545579	0.986244	7.5693
12	0.00720023	0.00188147	0.992133	15.1715
13	0.00264964	0.00187644	0.993925	15.7893
14	0.016466	0.00367458	0.989633	9.56012
15	0.0121838	0.00240189	0.990343	12.9239
16	0.00124463	0.000450954	0.998367	48.4645
17	0.0392644	0.00318962	0.986732	9.94144
18	0.140548	0.00140084	0.996138	19.8264
19	0.120929	0.0030144	0.989678	11.4784
20	0.0253448	0.00337206	0.988899	10.5104
21	0.0112882	0.00311499	0.99047	10.233
22	0.00818909	0.00325535	0.988136	9.30519
23	0.0464531	0.00180824	0.994665	17.8033
24	0.00194634	0.000900409	0.996502	28.8384
25	0.00653148	0.00299159	0.990784	10.4788
26	0.0087721	0.00284153	0.991925	11.2927
27	0.00165984	0.000839041	0.996961	30.6092
28	0.00222792	0.00109194	0.995243	23.9003
29	0.00708932	0.00353115	0.988482	8.42861
30	0.0129567	0.00424392	0.986864	7.65229
31	0.0297248	0.0030428	0.994245	14.1273
32	0.0157964	0.00187152	0.993922	16.23
33	0.00307326	0.00154111	0.993827	17.9868
34	0.0184468	0.00472517	0.989456	9.28044
35	0.00559243	0.00123767	0.994933	22.2258
36	0.00378676	0.0031711	0.99126	8.76745
37	0.0317509	0.00197252	0.99256	15.2378
38	0.00578426	0.00340472	0.990958	9.0871
39	0.00483233	0.0024209	0.992164	12.552
40	0.00570509	0.00194534	0.992685	15.1715
41	0.00987281	0.00365072	0.989202	9.50803
42	0.00554959	0.00171371	0.992369	16.23
43	0.00794253	0.00218011	0.993595	14.0138
44	0.0227924	0.00122483	0.995497	21.809
45	0.00338467	0.00116776	0.996773	23.263
46	0.0214457	0.00227733	0.992172	13.5776
47	0.0070779	0.00334024	0.9888	9.30519
48	0.0100212	0.00306362	0.987608	10.1733
49	0.0106563	0.00264381	0.989351	12.3302
50	0.280943	0.0071383	0.997915	44.7365
51	0.0519597	0.0022445	0.99167	14.0138
52	0.0848212	0.00265788	0.990911	13.847
53	0.0105919	0.00277756	0.99421	15.1058
54	0.0208785	0.00581668	0.987167	8.32803
55	0.00811864	0.00172854	0.992714	16.6164
56	0.0506682	0.00231997	0.991064	12.8288
57	0.0114726	0.00423729	0.988177	7.16519
58	0.00871206	0.00100243	0.996986	26.4352
59	0.00824435	0.00191838	0.992394	15.372
60	0.00838068	0.00246225	0.993545	14.5394
61	0.243511	0.00706107	0.998403	59.1431
62	0.013229	0.00367081	0.992706	12.3739
63	0.00287182	0.00196211	0.994515	14.4192
64	0.0243354	0.00453421	0.985155	6.63393
65	0.0315751	0.00480576	0.98913	8.90165
66	0.0190246	0.00207898	0.991724	14.9122
67	0.0156414	0.00172011	0.993779	16.23
68	0.0139314	0.00303076	0.989699	10.8368
69	0.0108561	0.00164626	0.992287	17.2745
70	0.0498912	0.00305606	0.988193	11.1129
71	0.0130017	0.00393474	0.986401	7.60228
72	0.0144924	0.00421598	0.987162	8.26883
73	0.00444224	0.00185783	0.994281	15.5779
74	0.042763	0.00253382	0.991734	12.3739
75	0.0161978	0.00146421	0.994364	19.1728
76	0.0174115	0.000902955	0.997196	28.8384
77	0.0127799	0.0034487	0.989998	8.9703
78	0.00959077	0.00339611	0.988334	9.6128
79	0.0126759	0.00406403	0.990657	11.0425
80	0.0059177	0.00179628	0.993444	15.9335
81	0.00365814	0.00150842	0.994266	18.4627
82	0.00756342	0.00252416	0.992419	11.5928
83	0.0529871	0.00275043	0.991268	11.4408
84	0.00346115	0.00135909	0.993896	20.2875
85	0.333452	0.00526431	0.993248	16.23
86	0.0962746	0.00319171	0.992249	12.8288
87	0.0664818	0.004313	0.988813	9.38023
88	0.00258063	0.000724388	0.997442	34.2103
89	0.0114137	0.00284233	0.99101	12.552
90	0.0024139	0.000902979	0.99726	28.3695
91	0.0254183	0.00279382	0.990172	12.5973
92	0.00824669	0.00238896	0.990785	12.8288
93	0.0180738	0.00297103	0.990686	11.2563
94	0.0208679	0.00432757	0.987304	10.0271
95	0.00526792	0.00219035	0.993558	13.4728
96	0.0133308	0.00623258	0.989862	9.13467
97	0.0155189	0.00208706	0.99331	14.5394
98	0.0123009	0.0026132	0.990636	12.2437
99	0.0188429	0.00355922	0.998726	47.8006
100	0.00276322	0.00118424	0.99512	22.6587
101	0.00418234	0.00120903	0.994174	22.2258
102	0.00252528	0.000893984	0.99751	29.3231
103	0.00468754	0.00134192	0.994069	20.7705
104	0.0141815	0.00328214	0.989175	9.48219
105	0.014333	0.00186874	0.993453	15.1058
106	0.0404514	0.00288348	0.991022	11.5928
107	0.0149707	0.00604062	0.982029	5.82545
108	0.136447	0.0022928	0.992286	13.7923
109	0.0186768	0.00234858	0.992423	12.7352
110	0.0166761	0.00605782	0.980568	5.44375
111	0.0094624	0.00449373	0.985759	6.7888
112	0.00414377	0.00172279	0.994381	16.4596
113	0.0835374	0.00475308	0.986366	7.70297
114	0.0179383	0.0049513	0.991962	13.1182
115	0.00626962	0.00201555	0.992686	14.0703
116	0.471213	0.00373192	0.986225	8.00332
117	0.0734856	0.00233765	0.992709	13.2679
118	0.00797183	0.00238889	0.991301	11.9502
119	0.0133952	0.00136779	0.995016	20.2875
120	0.0767345	0.00156414	0.993573	18.08
121	0.0138608	0.00196734	0.993716	14.4192
122	0.0075822	0.00168286	0.993628	17.2745
123	0.0201717	0.00714734	0.97999	6.53454
124	0.120612	0.00291526	0.989536	11.9094
125	0.00477611	0.00112807	0.996529	23.9003
126	0.00862408	0.00339249	0.98878	8.68021
127	0.0104491	0.00394262	0.989545	9.48219
128	0.00763325	0.0026694	0.990542	10.8705
129	0.0112912	0.00296225	0.992163	13.3695
130	0.00384004	0.00162498	0.994593	17.3604
131	0.00410464	0.00185198	0.992556	15.1715
132	0.00496345	0.000875372	0.996924	29.3231
133	0.00316274	0.00124845	0.995234	22.2258
134	0.00500181	0.00200249	0.993502	14.0138
135	0.0727067	0.00237288	0.992812	13.7923
136	0.0120618	0.00285553	0.990501	10.5741
137	0.00520356	0.00220474	0.991969	13.525
138	0.0188057	0.00714615	0.978874	5.71104
139	0.0764629	0.00600154	0.979643	5.53002
140	0.0110763	0.00156018	0.994049	18.08
141	0.0368866	0.00230834	0.992989	13.0203
142	0.00528094	0.00407336	0.987943	7.3617
143	0.0314164	0.00233295	0.991172	14.2426
144	0.0021346	0.000608587	0.997544	39.2073
145	0.233734	0.00396251	0.987361	9.04001
146	0.0265758	0.00250564	0.992801	12.8762
147	0.00828391	0.00303907	0.990075	10.5104
148	0.0430089	0.00153308	0.994502	18.4627
149	0.00629993	0.000929351	0.995767	27.694
150	0.0872014	0.00421869	0.98815	8.90165
151	0.0419634	0.00422201	0.988876	9.94144
152	0.00166558	0.000914259	0.995627	28.3695
153	0.0129422	0.00297848	0.990616	12.7352
154	0.106357	0.00269696	0.992917	12.8288
155	0.00324892	0.000938577	0.996043	27.694
156	0.0071457	0.00353026	0.989353	8.83404
157	0.0125814	0.00405668	0.986781	9.25582
158	0.0100747	0.00179939	0.993418	16.3058
159	0.00757134	0.00298727	0.985663	9.82942
160	0.0834786	0.0036414	0.993095	14.8487
161	0.0344732	0.00507367	0.997637	36.731
162	0.363519	0.002319	0.992261	12.2437
163	0.0125668	0.00285105	0.987477	10.5421
164	0.033502	0.0025345	0.989217	12.3302
165	0.0180014	0.00598851	0.977765	5.05717
166	0.00622401	0.00167604	0.994487	16.8572
167	0.0604788	0.00311231	0.991314	13.1677
168	0.0085104	0.00351148	0.987985	8.83404
169	0.014886	0.00451151	0.985343	7.17993
170	0.0324821	0.000694413	0.997706	35.6066
171	0.0154148	0.00590408	0.980897	4.96365
172	0.00486021	0.00163817	0.994577	17.1894
173	0.0132753	0.00120767	0.995975	22.5126
174	0.1008	0.00317577	0.995709	27.694
175	0.00510181	0.00185602	0.993754	15.2378
176	0.348392	0.00240918	0.992171	13.2679
177	0.0124668	0.00364247	0.990332	9.74705
178	0.0152744	0.00166647	0.993261	17.1894
179	0.0219666	0.00216317	0.991573	13.3695
180	0.00398566	0.00158894	0.993876	17.3604
181	0.00914233	0.0029046	0.988991	10.6711
182	0.00274573	0.000878997	0.996554	29.3231
183	0.00313009	0.0011513	0.99542	23.263
184	0.00590964	0.00216161	0.993292	13.6841
185	0.00292293	0.00181813	0.993836	15.1058
186	0.00692045	0.00219653	0.992534	13.3695
187	0.0131154	0.00137721	0.994686	20.1702
188	0.0176563	0.00414384	0.985279	8.44902
189	0.0402808	0.00301394	0.989774	10.6062
190	0.00172085	0.00126612	0.99533	21.2771
191	0.00297225	0.00149519	0.993591	18.6601
192	0.0685696	0.00277469	0.990904	12.9719
193	0.012632	0.00215388	0.992607	13.1182
194	0.0032956	0.00114749	0.995824	23.7377
195	0.00245262	0.00143299	0.995427	19.6036
196	0.00724901	0.00317939	0.988714	9.38023
197	0.0415652	0.00478341	0.989452	10.1437
198	0.0100272	0.00286812	0.989366	12.552
199	0.0191636	0.00320155	0.990092	9.38023
200	0.00277512	0.00256956	0.99136	10.056
201	0.00577586	0.00314062	0.989778	9.43093
202	0.00476282	0.00191208	0.992478	14.4192
203	0.0568103	0.00242415	0.98984	12.2868
204	0.00603381	0.00254861	0.991485	11.4408
205	0.00827287	0.00111771	0.995595	24.2323
206	0.0125108	0.00200247	0.99358	14.7858
207	-0.00405023	0.00100564	0.996373	26.637
208	0.00873044	0.00256646	0.991705	13.9022
209	0.00950618	0.00265655	0.990068	11.2927
210	0.0707656	0.00337403	0.986622	9.6128
211	0.0438938	0.00234149	0.989981	12.552
212	0.0757723	0.0102604	0.982774	7.16519
213	0.0188326	0.00110006	0.995137	25.1039
214	0.0030993	0.00103009	0.99534	25.6577
215	0.00437762	0.00171298	0.993355	16.5377
216	0.0505076	0.00277951	0.993034	15.0407
217	0.0420832	0.0030447	0.990378	11.749
218	0.00466631	0.00283799	0.990755	10.4474
219	0.0151823	0.00433474	0.993376	15.5086
220	0.00601986	0.00205417	0.993285	14.6615
221	0.00459764	0.00200293	0.99416	14.4192
222	0.0193019	0.00286513	0.991187	12.9719
223	0.00682432	0.00346323	0.988137	8.83404
224	0.0156365	0.00589485	0.981861	6.1651
225	0.0355808	0.000896017	0.997075	28.602
226	0.00722131	0.00191431	0.994326	15.5779
227	0.0262291	0.00344005	0.990084	9.82942
228	0.00355872	0.0012749	0.995282	21.6736
229	0.0153806	0.00673082	0.993867	13.5776
230	0.0037831	0.00215388	0.992825	13.6306
231	0.000915601	0.00048953	0.998867	45.9138
232	0.0385951	0.00220149	0.992245	13.3695
233	0.00286274	0.000895759	0.995253	29.3231
234	0.0245491	0.00293312	0.989398	10.7368
235	0.00435166	0.00207484	0.99465	14.0703
236	0.0350788	0.00196427	0.993673	14.479
237	0.0601391	0.00269345	0.990934	12.9719
238	0.0208913	0.00150278	0.993478	18.8619
239	0.0587818	0.002885	0.991648	13.3185
240	0.00498254	0.00162732	0.99275	17.4472
241	0.121798	0.00391448	0.985289	7.93056
242	0.00236199	0.00109567	0.995777	24.2323
243	0.00289789	0.00124066	0.993956	21.9462
244	0.00396807	0.00177162	0.994292	16.0066
245	0.00279027	0.00086344	0.996798	29.8243
246	0.00384037	0.00215201	0.993588	13.0203
247	0.00738351	0.000912772	0.996326	28.3695
248	0.00189174	0.00122513	0.996456	22.0851
249	0.00599189	0.0022435	0.993447	13.1677
250	0.272755	0.00292652	0.989627	9.82942
251	0.00817803	0.00210104	0.990282	14.2426
252	0.00708654	0.00155186	0.994191	17.8946
253	0.01467	0.00421255	0.996453	25.6577
254	0.0303574	0.00201701	0.992293	14.6002
255	0.0079708	0.00346273	0.989073	8.879
256	0.00352193	0.00201644	0.993187	14.3599
257	0.0791701	0.00298151	0.992653	13.2176
258	0.00241648	0.00167711	0.994261	16.7762
259	0.00807101	0.00236495	0.991591	13.5776
260	0.00743128	0.00262682	0.992081	11.9912
261	0.0120941	0.00290706	0.988528	10.4474
262	0.00553001	0.00154919	0.994528	19.3858
263	0.0110249	0.00302512	0.990548	10.3544
264	0.00726473	0.00464186	0.983858	6.49804
265	0.00392732	0.00180991	0.993582	15.3046
266	0.0461328	0.00407238	0.987511	8.46953
267	0.00218936	0.00155896	0.99557	17.0217
268	0.00542349	0.00226445	0.993028	13.1677
269	0.0527639	0.00206301	0.99333	15.0407
270	0.00950886	0.00355455	0.988957	8.38809
271	0.00403066	0.00398568	0.98875	7.50418
272	0.00175657	0.00102728	0.996216	22.8068
273	0.0148048	0.00317574	0.988062	9.48219
274	0.00195611	0.00085523	0.997415	30.0814
275	0.0353309	0.00233195	0.993111	12.7352
276	0.0130071	0.00472694	0.984419	7.5693
277	0.00148135	0.00121201	0.995948	22.2258
278	0.0192575	0.00317936	0.991506	12.2437
279	0.0293252	0.00152774	0.99577	18.7605
280	0.00690353	0.00174047	0.992982	17.3604
281	0.0160819	0.00146199	1	151.715
282	0.021854	0.00118883	0.995853	23.263
283	0.023789	0.00361616	0.988995	8.63724
284	0.257861	0.00325781	0.998215	39.6528
285	0.00854342	0.00562571	0.97687	5.46079
286	0.0186361	0.00335776	0.990883	9.94144
287	0.0668298	0.00245599	0.990809	11.749
288	0.0173692	0.00209403	0.992392	14.1847
289	0.00357803	0.00176648	0.993119	16.0066
290	0.499572	0.00265809	0.996138	21.1482
291	0.00331651	0.000747125	0.997321	33.5524
292	0.00984198	0.00252172	0.990305	11.6315
293	0.0598853	0.00451581	0.989315	9.82942
294	0.00159089	0.000921992	0.996868	28.1407
295	0.00941108	0.00329136	0.988958	9.99841
296	0.0117732	0.00102416	0.996365	26.2364
297	0.0217287	0.0029493	0.990159	10.4163
298	0.115936	0.0018336	0.993245	15.0407
299	0.00388865	0.00238683	0.992745	12.0742
300	0.0342687	0.00275767	0.990846	10.6062
301	0.0348242	0.00228249	0.992236	13.0691
302	0.00577689	0.00200535	0.993245	14.5394
303	0.0121477	0.00134559	0.993001	21.0208
304	0.0568957	0.00751945	0.994423	17.8946
305	0.00566373	0.00150848	0.994562	18.8619
306	0.0301693	0.00380304	0.988949	9.56012
307	0.00232583	0.00118081	0.996685	22.6587
308	0.0342761	0.00116604	0.994894	23.1089
309	0.00160069	0.00140169	0.995567	18.9644
310	0.0348297	0.002752	0.992413	11.3663
311	0.0197343	0.0038843	0.986269	8.57358
312	0.00646158	0.00230705	0.99119	12.7819
313	0.00366697	0.00161965	0.993164	17.4472
314	0.0588208	0.00116021	0.996473	23.5773
315	0.0129879	0.00619846	0.98734	7.37726
316	0.00427292	0.0010455	0.99562	25.4704
317	0.059861	0.00389369	0.989057	10.1733
318	0.035112	0.00180295	0.99369	15.8611
319	0.00366657	0.0025111	0.992393	11.7095
320	0.00564309	0.00176404	0.992694	16.3824
321	0.00335991	0.00202503	0.994327	14.2426
322	0.00177175	0.00103799	0.99618	25.2858
323	0.0109438	0.00572226	0.983461	5.27107
324	0.0245276	0.00220892	0.991952	13.7923
325	0.37014	0.00405282	0.985277	7.5366
326	0.0281645	0.00367842	0.987037	8.9703
327	0.474743	0.00160084	0.994628	16.9391
328	0.0189899	0.00169343	0.993082	16.6959
329	0.013592	0.00165711	0.994779	17.0217
330	0.00335597	0.00129764	0.996022	20.8949
331	0.0194646	0.00428055	0.986833	8.02171
332	0.00657628	0.0017592	0.993027	16.3824
333	0.01965	0.00390067	0.988242	8.28847
334	0.0304921	0.0018558	0.992886	15.5779
335	0.00226343	0.00113633	0.995935	24.0651
336	0.0569254	0.00463658	0.993723	17.8946
337	0.0236056	0.00118943	0.994851	22.9569
338	0.0150912	0.00364842	0.989043	8.81173
339	0.135723	0.00367505	0.991238	11.749
340	0.00398067	0.00127491	0.995975	21.6736
341	0.0383374	0.00131299	0.99467	20.7705
342	0.00307642	0.00128717	0.995432	21.4076
343	0.0185897	0.00490472	0.987622	10.6711
344	0.0224282	0.00303481	0.989562	10.5104
345	0.153517	0.0107644	0.981712	6.48596
346	0.0199661	0.0060183	0.985046	7.48808
347	0.00588866	0.00177964	0.993482	16.3824
348	0.0358103	0.00924136	0.987423	7.96677
349	0.0188603	0.002594	0.990622	11.6704
350	0.0156396	0.00192374	0.991832	15.1715
351	0.0221212	0.0062393	0.977071	5.28704
352	0.00519796	0.00196388	0.993393	14.5394
353	0.00205722	0.00073472	0.996314	34.2103
354	0.0085009	0.0028753	0.991347	10.8705
355	0.0954584	0.00314583	0.990434	11.9502
356	0.484824	0.00479455	0.992049	13.2176
357	0.0773119	0.00190309	0.993146	14.3599
358	0.0409251	0.00330996	0.988352	10.4163
359	0.00466239	0.00166644	0.992945	17.0217
360	0.0113008	0.00167282	0.992971	17.2745
361	0.00568947	0.00270273	0.992557	11.0077
362	0.00754165	0.00275937	0.990145	10.9731
363	0.0254027	0.00262528	0.989744	11.5163
364	0.00650835	0.00225596	0.992925	14.0703
365	0.0198379	0.00521356	0.983675	7.61888
366	0.00845784	0.00311067	0.991886	11.7887
367	0.00639421	0.0019228	0.993291	14.9122
368	0.00822702	0.0036616	0.990931	10.3238
369	0.0439507	0.00355568	0.989437	9.6128
370	0.00263451	0.00137956	0.995217	19.7144
371	0.0188802	0.00189446	0.994227	15.3046
372	0.00301844	0.00124615	0.995927	22.2258
373	0.00759252	0.00108333	0.996878	24.9246
374	0.0538704	0.00502218	0.987612	6.96496
375	0.00179096	0.00155579	0.996411	17.9868
376	0.0023683	0.000822962	0.997411	31.1558
377	0.00367094	0.00185696	0.993713	14.6615
378	0.0287564	0.00214532	0.994364	13.5776
379	0.00199895	0.000705512	0.997196	34.8945
380	0.0307381	0.00324295	0.990954	12.5973
381	0.00210451	0.0016573	0.996049	16.5377
382	0.00191369	0.000920736	0.997402	28.1407
383	0.0207152	0.00493171	0.98299	6.76249
384	0.00223826	0.000746085	0.996051	33.5524
385	0.0290452	0.00930267	0.967557	3.42103
386	0.00427109	0.00199198	0.99316	14.301
387	0.0133625	0.00246998	0.991317	12.3302
388	0.0184482	0.00273068	0.991684	12.6429
389	0.013685	0.0023716	0.993566	15.1058
390	0.0293715	0.00241353	0.988762	13.525
391	0.0206224	0.00212865	0.992379	13.6306
392	0.0464388	0.00148753	0.994729	19.1728
393	0.0208119	0.00840387	0.978772	4.82634
394	0.0352167	0.00722596	0.987669	7.25456
395	0.0140043	0.00104509	0.995893	25.4704
396	0.0462128	0.00146811	0.996324	19.4941
397	0.0014826	0.00106927	0.9977	24.7478
398	0.0300035	0.00270686	0.992102	11.8286
399	0.00425837	0.00180196	0.993196	15.6477
400	0.00568055	0.002876	0.990513	10.1437
401	0.0507497	0.00463128	0.986925	7.73713
402	0.488046	0.00411727	0.984672	7.3154
403	0.0281075	0.0031662	0.990748	10.2631
404	0.0204613	0.00692656	0.976618	4.71547
405	0.0205625	0.00326304	0.990861	10.6711
406	0.0604739	0.00292105	0.990884	11.3294
407	0.0339281	0.00175823	0.993037	17.1051
408	0.00280779	0.00134632	0.993643	20.0543
409	0.0025712	0.00233988	0.992761	12.2437
410	0.098909	0.00142382	0.994492	19.8264
411	0.00563798	0.00224238	0.991119	13.0691
412	0.00530413	0.00190026	0.991817	15.3046
413	0.0136118	0.00122181	0.994255	22.2258
414	0.0277375	0.0050732	0.98705	6.59631
415	0.0316045	0.0027638	0.991226	13.3695
416	0.0104516	0.00212604	0.99224	13.4209
417	0.00596346	0.00270682	0.989634	10.2031
418	0.0104802	0.00216735	0.993489	13.7923
419	0.00317021	0.00123693	0.994586	22.2258
420	0.044573	0.00311318	0.990373	11.7887
421	0.0016624	0.000512198	0.997764	44.1702
422	0.00766562	0.00309683	0.989561	10.0851
423	0.00135834	0.000800612	0.997344	31.4364
424	0.0151222	0.00322815	0.995027	16.6959
425	0.0505169	0.00406941	0.996075	32.0133
426	0.0584226	0.00343841	0.996232	25.8477
427	0.00440905	0.00153635	0.9942	18.2693
428	0.0432379	0.00105303	0.996742	25.2858
429	0.00490775	0.0020584	0.992272	14.6615
430	0.00765323	0.00131857	0.995784	21.1482
431	0.0300707	0.00317941	0.988534	10.1733
432	0.0183649	0.00652756	0.978327	5.6555
433	0.00603447	0.00139186	0.995478	20.0543
434	0.0100341	0.00168197	0.993635	15.44
435	0.0102377	0.00182265	0.993385	15.6477
436	0.027187	0.00674781	0.980406	5.73922
437	0.0444006	0.00396214	0.991164	12.507
438	0.00357542	0.00180605	0.993349	15.9335
439	0.0277467	0.00302712	0.990831	11.9094
440	0.023442	0.00136806	0.994027	20.5262
441	0.00751088	0.00143497	0.995659	19.3858
442	0.0196511	0.00556918	0.980886	5.49519
443	0.00750919	0.00234192	0.991624	14.5394
444	0.00968671	0.00481991	0.982792	6.51016
445	0.00845958	0.00289281	0.988269	10.7038
446	0.00392564	0.00242334	0.991082	11.9094
447	0.0137374	0.00136915	0.995658	20.4061
448	0.0138185	0.00393907	0.993087	12.9239
449	0.0138555	0.00428358	0.986121	8.172
450	-0.00171851	0.0011272	0.996665	24.2323
451	0.00199689	0.000930678	0.996631	27.9156
452	0.0197683	0.00171108	0.992996	17.3604
453	0.0451551	0.00210942	0.99188	14.479
454	0.0424336	0.00358729	0.988701	8.81173
455	0.00275304	0.000963111	0.996461	27.2613
456	0.0193587	0.00299785	0.990056	10.6386
457	0.136298	0.0105151	0.977311	5.3274
458	0.00561658	0.00181512	0.992636	14.9122
459	0.0342876	0.00227347	0.992317	13.0691
460	0.0248454	0.00270618	0.991815	14.3599
461	0.00408181	0.00186721	0.994086	14.7234
462	0.0239931	0.00185978	0.993727	16.3058
463	0.0267382	0.0072049	0.995594	17.2745
464	0.00436531	0.00168111	0.99507	17.1894
465	0.0394825	0.00302481	0.992086	14.0138
466	0.0649774	0.00308866	0.990159	11.0425
467	0.00421397	0.00197984	0.993146	14.5394
468	0.00889751	0.00275671	0.992198	11.1841
469	0.0914304	0.00305846	0.993695	15.1715
470	0.00850909	0.0026795	0.990791	11.5928
471	0.0229226	0.0063674	0.998438	56.2814
472	0.00322426	0.0016674	0.994488	17.1894
473	0.0186541	0.00364529	0.988697	9.18275
474	0.00191193	0.000830522	0.996461	29.5716
475	0.00132339	0.000584117	0.99798	40.5749
476	0.00805264	0.00223903	0.991916	13.9578
477	0.00649555	0.00191914	0.994453	16.0804
478	0.0212588	0.00168736	0.994459	17.1051
479	0.0591545	0.00457815	0.988407	8.68021
480	0.0466505	0.00259552	0.991989	14.0703
481	0.0295412	0.00569584	0.985796	8.02171
482	0.00682775	0.00477589	0.983724	6.20898
483	0.0185062	0.0051669	0.987156	8.19119
484	0.00856153	0.00393169	0.987905	7.75432
485	0.00643814	0.000732428	0.996469	33.8781
486	0.00365148	0.00106425	0.995631	25.2858
487	0.00983822	0.00144785	0.994539	19.068
488	0.00410992	0.00145715	0.995125	19.6036
489	0.0176189	0.00501812	0.988024	8.13391
490	0.0126843	0.00252714	0.992806	12.3739
491	0.0620068	0.0030011	0.991298	10.4163
492	0.0103684	0.00143576	0.994501	19.3858
493	0.00395336	0.00140867	0.994076	19.7144
494	0.00259816	0.00123118	0.99448	22.0851
495	0.00143943	0.000947698	0.996122	27.2613
496	0.0268579	0.00158473	0.992615	17.8946
497	0.00685239	0.00141995	0.993783	19.7144
498	0.0182853	0.000840705	0.996436	30.6092
499	0.0131046	0.00133721	0.994687	20.8949
500	0.00264663	0.00107321	0.996217	24.9246
501	0.00354087	0.00133007	0.99527	20.5262
502	0.0313051	0.00559599	0.991764	11.7095
503	0.0305229	0.00265549	0.991334	12.3302
504	0.0235485	0.00126595	0.995717	21.809
505	0.00668555	0.00319193	0.989649	9.96984
506	0.00152663	0.000886727	0.996446	29.3231
507	0.0212465	0.00872414	0.976004	4.60957
508	0.00185108	0.000798505	0.997481	31.7222
509	0.00784081	0.00367203	0.986904	8.74548
510	0.0168584	0.00260469	0.991565	11.9094
511	0.0065775	0.00271346	0.98949	11.4408
512	0.000898261	0.0005444	0.998292	42.5542
513	0.00748624	0.00155046	0.993129	18.2693
514	0.137953	0.00359568	0.988109	10.1437
515	0.244282	0.00515363	0.986632	7.89467
516	0.00995977	0.0018482	0.992619	15.8611
517	0.00912573	0.00424606	0.988314	7.40859
518	0.0226574	0.00207021	0.994572	14.6615
519	0.00321211	0.00123829	0.996219	22.5126
520	0.015904	0.00103485	0.996701	25.6577
521	0.0280907	0.00114904	0.995278	24.0651
522	0.0215347	0.00519761	0.987607	7.91257
523	0.00184018	0.00126909	0.996069	21.5398
524	0.0281582	0.00363538	0.990685	11.4408
525	0.00334402	0.00109024	0.996822	24.7478
526	0.0223789	0.00113334	0.994596	24.2323
527	0.0327689	0.00684437	0.975404	4.52587
528	0.00725236	0.00463824	0.98732	6.5468
529	0.00582148	0.00120155	0.995371	23.1089
530	0.024758	0.00582915	0.98882	8.9473
531	0.350545	0.00396375	0.993398	16.8572
532	0.00579552	0.00147159	0.99237	18.9644
533	0.0106642	0.00481576	0.985655	6.88254
534	0.0215003	0.00568879	0.993236	15.44
535	0.0702047	0.00481746	0.9919	16.8572
536	0.246819	0.00763359	0.998875	75.8575
537	0.0440125	0.0042683	0.991716	10.6711
538	0.0107874	0.00264614	0.990329	11.2927
539	0.0166621	0.00139081	0.994058	20.1702
540	0.00668318	0.000737517	0.996548	33.8781
541	0.0629079	0.00335709	0.992808	12.0326
542	0.00730037	0.00268115	0.992768	12.0742
543	0.0292445	0.00167246	0.994771	17.5349
544	0.00313732	0.00116655	0.995124	22.6587
545	0.00433228	0.0021477	0.992302	13.6841
546	0.00410657	0.00175093	0.993635	16.1548
547	0.0371776	0.0032102	0.990336	10.9731
548	0.008603	0.00189651	0.992147	15.2378
549	0.0814062	0.0034558	0.99556	22.5126
550	0.0283786	0.00267374	0.991247	13.0203
551	0.0143128	0.00234123	0.993083	12.9719
552	0.00361167	0.0017025	0.994498	17.8946
553	0.0029615	0.00196544	0.99365	14.3599
554	0.0460541	0.00263817	0.99014	11.6315
555	0.0104546	0.00131023	0.994915	21.0208
556	0.0470077	0.00488599	0.988681	10.6386
557	0.216483	0.00191765	0.993292	15.1715
558	0.0118393	0.00312065	0.990055	10.056
559	0.015301	0.00423813	0.984209	7.78894
560	0.0210264	0.00555672	0.986858	7.40859
561	0.00426036	0.000985944	0.997078	26.637
562	0.00161089	0.000655278	0.997793	37.1218
563	0.0102279	0.00210547	0.992092	13.738
564	0.00403581	0.00194988	0.993165	14.7234
565	0.00521841	0.00200923	0.992666	14.6615
566	0.00199597	0.00100258	0.996206	26.637
567	0.00315287	0.000889036	0.996028	29.3231
568	0.00664689	0.0029221	0.990424	10.0851
569	0.280414	0.00452232	0.98891	10.7368
570	0.0221033	0.00281909	0.990759	11.7095
571	0.0114523	0.00222581	0.992102	13.2679
572	0.0160417	0.00303136	0.99072	10.1437
573	0.0147337	0.00417455	0.990959	11.2201
574	0.0202979	0.00313112	0.990916	11.2563
575	0.416677	0.00317958	0.98888	9.25582
576	0.0191704	0.00627396	0.99961	87.2361
577	0.00799197	0.00214668	0.993289	13.7923
578	0.0244293	0.0012091	0.996402	22.6587
579	0.00522482	0.00192446	0.993742	14.7858
580	0.00746302	0.00218915	0.991385	13.2176
581	0.0153347	0.0052429	0.988114	9.48219
582	0.0104363	0.00172584	0.99428	16.3824
583	0.0029833	0.00112662	0.995123	23.7377
584	0.209937	0.00191596	0.994162	15.3046
585	0.0657564	0.00207828	0.992895	16.7762
586	0.00434281	0.00175695	0.994541	16.0804
587	0.0331292	0.0029056	0.987645	10.0271
588	0.00749148	0.00237854	0.989875	12.6429
589	0.0405409	0.00208199	0.992314	14.6615
590	0.00563579	0.00177697	0.994174	15.44
591	0.00834307	0.00184387	0.992071	15.5779
592	0.0250956	0.00440849	0.99014	10.5421
593	0.372434	0.00122949	0.995405	22.2258
594	0.10805	0.00395626	0.989387	9.45649
595	0.00419648	0.00156212	0.9943	18.2693
596	0.00845684	0.00420495	0.987567	7.42435
597	0.010672	0.00148425	0.992976	18.8619
598	0.0144098	0.00403198	0.987928	9.33007
599	0.0463531	0.00198787	0.993081	14.6002
600	0.00757494	0.00329132	0.988895	9.77436
601	0.00270844	0.00131426	0.995179	20.5262
602	0.0113297	0.00278193	0.990016	10.7368
603	0.0113167	0.00217776	0.991543	13.9022
604	0.0305347	0.00194073	0.994518	14.7858
605	0.0109952	0.00408479	0.987116	8.0402
606	0.00346374	0.00152405	0.993655	17.6235
607	0.00403405	0.00135073	0.993961	20.4061
608	0.0107619	0.00394833	0.985879	8.24928
609	0.0119319	0.00223613	0.993605	12.6889
610	0.00370962	0.000965765	0.99695	27.05
611	0.0374004	0.00360442	0.991071	11.0077
612	0.0141732	0.00140447	0.995137	19.9397
613	0.0138524	0.00327526	0.990057	11.5928
614	0.00699101	0.00188148	0.992832	15.44
615	0.0123211	0.00192658	0.995252	14.7234
616	0.0120925	0.00510333	0.982809	6.37924
617	0.0065999	0.0023815	0.992157	12.4623
618	0.0172254	0.0026952	0.990584	11.9094
619	0.0112634	0.00167923	0.994	16.6164
620	0.0144089	0.00229447	0.990569	13.1677
621	0.00512665	0.00237082	0.994084	13.6306
622	0.0329065	0.00594583	0.993445	16.5377
623	0.0159917	0.00224274	0.993566	15.2378
624	0.00837984	0.0038182	0.990556	7.96677
625	0.00493364	0.0014175	0.994276	19.8264
626	0.0155396	0.00202443	0.993179	14.8487
627	0.00808423	0.0012269	0.995083	23.1089
628	0.0247784	0.00129644	0.995445	21.2771
629	0.0114755	0.00360853	0.988761	8.85646
630	0.00534995	0.00130659	0.993757	20.5262
631	0.006429	0.00289758	0.99003	10.2031
632	0.0417924	0.0023712	0.992028	14.1847
633	0.00549752	0.00229373	0.991514	12.9719
634	0.490194	0.00692558	0.993185	13.738
635	0.00153318	0.000739532	0.997388	33.5524
636	0.00440473	0.00157634	0.994153	17.7129
637	0.00546822	0.00293445	0.992614	12.8762
638	0.0296463	0.000979743	0.996572	26.8419
639	0.00606261	0.00214029	0.99208	13.6841
640	0.15134	0.00591065	0.998406	53.6838
641	0.0152492	0.0013063	0.994968	21.0208
642	0.00364214	0.000999092	0.997278	26.4352
643	0.00507135	0.00288728	0.99023	9.40551
644	0.00671981	0.00189759	0.993422	16.1548
645	0.00757341	0.00122269	0.995134	22.3682
646	0.368991	0.00289257	0.990966	10.0851
647	0.00590482	0.00155002	0.992941	18.3655
648	0.0168042	0.00329966	0.987988	9.23134
649	0.0261224	0.00121437	0.996037	22.2258
650	0.0539059	0.00275602	0.992391	17.5349
651	0.0279832	0.00208211	0.992678	14.6615
652	0.0061715	0.00219201	0.992894	13.6841
653	0.0525088	0.00296388	0.989459	10.9731
654	0.0347824	0.00830553	0.988344	9.48219
655	0.00964939	0.00302904	0.986791	9.80181
656	0.014562	0.00286608	0.991548	10.9387
657	0.00826869	0.00298431	0.985817	9.0871
658	0.000983789	0.000426599	0.998235	49.1471
659	0.00642109	0.00201832	0.992334	14.7234
660	0.00701864	0.000921082	0.994855	28.602
661	0.0183743	0.00555573	0.982507	6.2423
662	0.0397559	0.00124778	0.994816	21.9462
663	0.00206158	0.00162107	0.995298	16.9391
664	0.0300063	0.0020573	0.992756	14.6002
665	0.0322611	0.00281983	0.991019	10.7038
666	0.00198264	0.000959632	0.996234	27.2613
667	0.0101242	0.00536572	0.986308	6.86899
668	0.0541177	0.00134626	0.994479	20.1702
669	0.0193009	0.00143886	0.995235	19.4941
670	0.0136132	0.0030582	0.99079	11.2563
671	0.0058844	0.00181383	0.992515	17.9868
672	0.0104126	0.00314451	0.988262	9.80181
673	0.0521616	0.00318765	0.988345	10.9387
674	0.0361304	0.0034287	0.98806	11.5928
675	0.041253	0.00234254	0.993141	13.7923
676	0.00881624	0.00185021	0.993914	15.7182
677	0.2317	0.00255123	0.989523	11.7095
678	0.00390124	0.00184697	0.993947	16.0066
679	0.00323271	0.00107459	0.994828	24.5736
680	0.0226695	0.0028294	0.992346	12.9239
681	0.00248344	0.000843085	0.996669	30.6092
682	0.0398936	0.0159574	0.99977	124.623
683	0.0150088	0.00260037	0.992404	13.2679
684	0.00268897	0.000868601	0.996427	30.0814
685	0.077828	0.00280486	0.992201	15.3046
686	0.00480932	0.00249859	0.993411	12.1161
687	0.0327136	0.00303176	0.990045	10.5104
688	0.0157508	0.00379602	0.989455	11.2563
689	0.0258054	0.00335313	0.989552	10.233
690	0.0155404	0.00301482	0.990221	11.6315
691	0.0113872	0.00480815	0.983614	6.62134
692	0.00433375	0.00218471	0.992341	13.0691
693	0.023189	0.00453177	0.992146	12.1583
694	0.0163052	0.00285029	0.989002	10.9387
695	0.00342037	0.000685902	0.997018	35.9737
696	0.00191574	0.001307	0.996604	20.7705
697	0.0116592	0.00295341	0.987077	10.6386
698	0.00181619	0.000638861	0.996945	37.9288
699	0.00844577	0.00199862	0.991873	14.6002
700	0.00391202	0.00122589	0.994966	22.0851
701	0.00319719	0.00153105	0.995566	18.1742
702	0.00367226	0.00113687	0.996312	23.5773
703	0.00502522	0.001772	0.993841	16.0804
704	0.0231603	0.00490171	0.988169	8.49014
705	0.00395573	0.00196391	0.992976	14.9762
706	0.00438348	0.00326702	0.990441	9.20698
707	0.0035371	0.00141304	0.99542	19.4941
708	0.00927299	0.00249506	0.991559	12.6429
709	0.00944452	0.004183	0.984168	7.985
710	0.020492	0.00282097	0.989597	10.2631
711	0.00175669	0.000738712	0.997336	33.5524
712	0.00803959	0.00363917	0.990113	8.42861
713	0.0076158	0.000834112	0.996433	30.6092
714	0.062194	0.00566205	0.992005	16.3058
715	0.0150048	0.00244408	0.991324	13.4728
716	0.011572	0.00189445	0.993408	15.5086
717	0.00234786	0.000703509	0.996523	33.2328
718	0.0042911	0.00249594	0.98966	12.3739
719	0.00289492	0.00118141	0.995359	22.8068
720	0.00235757	0.000858121	0.996732	29.8243
721	0.00713528	0.00209599	0.993834	13.5776
722	0.00697165	0.0034356	0.990375	9.58639
723	0.0031133	0.00111385	0.995949	24.2323
724	0.0551398	0.00708941	0.9988	60.1629
725	0.022586	0.00304715	0.989357	10.9731
726	0.0071275	0.0039914	0.984735	6.81532
727	0.00164094	0.000678376	0.998	36.3484
728	0.0076231	0.00368579	0.988389	8.65867
729	0.00831397	0.00232408	0.992381	16.1548
730	0.0118094	0.00236409	0.992271	14.8487
731	0.0264702	0.00198714	0.994366	14.9122
732	0.0108661	0.00189015	0.993625	15.2378
733	0.00219286	0.000763908	0.996194	32.6116
734	0.0384884	0.00231895	0.993372	14.0703
735	0.0135246	0.00224614	0.99232	13.5776
736	0.00804903	0.00183847	0.994243	15.6477
737	0.00784195	0.00414187	0.990925	10.8368
738	0.00591721	0.00220993	0.991684	13.0691
739	0.0026862	0.00189825	0.993593	14.9122
740	0.0385439	0.00187016	0.99324	15.7182
741	0.00216095	0.00137988	0.99566	19.2787
742	0.00247255	0.00129472	0.995432	21.0208
743	0.00809878	0.00282019	0.98972	10.7038
744	0.311974	0.00406963	0.993745	17.8946
745	0.0270428	0.0039616	0.990159	10.6711
746	0.0119426	0.00235031	0.992512	13.0203
747	0.0174878	0.00177357	0.994549	16.7762
748	0.00762294	0.00110079	0.994948	24.5736
749	0.0551886	0.0033869	0.990434	10.7699
750	0.0042664	0.00225446	0.993427	12.7819
751	0.0241317	0.00172572	0.99448	17.1051
752	0.105958	0.00137433	0.995101	19.9397
753	0.0184115	0.0052402	0.986453	8.90165
754	0.00612715	0.00195921	0.993345	14.9122
755	0.00593585	0.00365772	0.989624	8.21046
756	0.0737898	0.00267408	0.992133	12.6429
757	0.00361328	0.00167917	0.994952	16.3824
758	0.00384197	0.00142625	0.994769	19.1728
759	0.00222134	0.000659178	0.997246	36.731
760	0.0145396	0.00140856	0.994677	20.0543
761	0.0027641	0.00114719	0.995719	23.4191
762	0.00746944	0.00220667	0.993017	13.3695
763	0.00256779	0.00137495	0.996093	20.1702
764	0.00832954	0.00449442	0.98624	6.89614
765	0.0235999	0.00141582	0.994622	19.1728
766	0.00258538	0.00109381	0.995043	24.4017
767	0.027399	0.00262636	0.990005	12.1161
768	0.00821925	0.00139248	0.995763	19.8264
769	0.0854003	0.00722169	0.978097	5.44375
770	0.171634	0.00807899	0.997986	52.0813
771	0.00364081	0.00171547	0.995339	16.6164
772	0.0226695	0.00465792	0.987841	10.5741
773	0.00287725	0.0010721	0.995776	25.1039
774	0.0564572	0.00306789	0.990576	10.7368
775	0.153569	0.00414566	0.989294	11.6315
776	0.00698157	0.00257722	0.992506	12.0326
777	0.0105935	0.00198986	0.995657	21.6736
778	0.0118276	0.00260285	0.990185	11.8689
779	0.0114419	0.00263231	0.990456	11.7887
780	0.00237515	0.00185444	0.994183	15.5086
781	0.00697166	0.00226183	0.991991	13.1677
782	0.016127	0.00480118	0.988379	9.35508
783	0.0148398	0.0036525	0.991382	10.7699
784	0.0232229	0.00183239	0.993871	16.23
785	0.00802718	0.00126024	0.99442	21.809
786	0.0043262	0.00200764	0.992788	14.0703
787	0.00300817	0.00206443	0.993261	13.0691
788	0.0591473	0.00264839	0.990528	12.5973
789	0.0109119	0.0055141	0.98059	5.90431
790	0.00934003	0.0028539	0.99048	10.233
791	0.00369386	0.00106311	0.996327	24.9246
792	0.0145199	0.00397402	0.991128	12.507
793	0.143784	0.00352959	0.987442	8.00332
794	0.0132586	0.00196975	0.993693	14.9122
795	0.0496792	0.00286011	0.9892	11.4034
796	0.0139542	0.00153632	0.994551	18.2693
797	0.0291267	0.00206822	0.991267	13.9022
798	0.00657124	0.00220567	0.99269	13.2679
799	0.00708041	0.00157139	0.993144	17.9868
800	0.0106565	0.00143683	0.995782	19.6036
801	0.00765208	0.0032367	0.98928	9.48219
802	0.0122217	0.00136298	0.994604	20.1702
803	0.0105693	0.0039201	0.985463	7.93056
804	0.0018682	0.00102886	0.995612	25.6577
805	0.0152944	0.00325817	0.99031	11.1484
806	0.0180018	0.00532901	0.984367	6.33293
807	0.0030989	0.00165631	0.994752	16.7762
808	0.0242923	0.000761839	0.997478	31.7222
809	0.00104556	0.000312774	0.998392	61.2183
810	0.00822457	0.00216735	0.991249	13.9022
811	0.130269	0.00194089	0.992774	14.9122
812	0.0184985	0.00394397	0.988435	10.5104
813	0.00431244	0.00202568	0.994688	14.1273
814	0.00230187	0.000721619	0.996301	34.549
815	0.0159524	0.00300674	0.988205	10.0851
816	0.0122091	0.00152261	0.992318	18.9644
817	0.00256211	0.0010465	0.995016	25.2858
818	0.0446742	0.00282628	0.991366	11.9912
819	0.00727462	0.00193484	0.994416	15.44
820	0.00458654	0.00210515	0.993983	13.5776
821	0.0112063	0.00296606	0.989914	11.4034
822	0.0960208	0.00260127	0.990408	11.7095
823	0.182144	0.00452278	0.986965	8.49014
824	0.0179192	0.00585951	0.997944	32.3097
825	0.00837925	0.00426297	0.985235	7.16519
826	0.0137248	0.00359793	0.990153	8.61591
827	0.0117335	0.00253673	0.990688	11.4408
828	0.1515	0.00251352	0.989827	11.9502
829	0.0472722	0.00266585	0.99221	13.1677
830	0.0116647	0.00200742	0.993633	16.8572
831	0.0658702	0.00321585	0.989576	10.1143
832	0.0945963	0.00584142	0.985725	8.879
833	0.0139074	0.00294157	0.990015	10.6711
834	0.0825531	0.00302517	0.991817	13.738
835	0.00666079	0.00269085	0.991485	11.4034
836	0.0415182	0.00301798	0.99169	11.2563
837	0.0217556	0.00390686	0.98997	9.38023
838	0.0608404	0.00724184	0.994076	18.9644
839	0.00919625	0.0030359	0.991864	13.3185
840	0.00688574	0.0023554	0.992539	12.9239
841	0.122847	0.00268926	0.989794	12.1161
842	0.00280579	0.00137574	0.996484	20.0543
843	0.0546274	0.00575132	0.983748	5.91431
844	0.362227	0.00951374	0.998758	71.2132
845	0.0128673	0.00460465	0.981152	6.67198
846	0.00337349	0.00385542	0.999898	116.315
847	0.0163871	0.00112667	0.995533	24.0651
848	0.0323042	0.00704065	0.979339	6.356
849	0.00381961	0.00148591	0.994447	18.8619
850	0.00386737	0.00183858	0.993028	15.5086
851	0.0214261	0.00699228	0.979648	5.54761
852	0.0086968	0.00313686	0.987992	9.80181
853	0.125107	0.00568768	0.991949	12.418
854	0.016427	0.00408401	0.988536	7.40859
855	0.417837	0.00126508	0.996238	21.4076
856	0.0342752	0.00399341	0.98838	7.85911
857	0.011825	0.00409213	0.984844	7.94862
858	0.0277477	0.00231388	0.990402	13.0203
859	0.0142323	0.00303662	0.989851	10.9387
860	0.0123821	0.00325712	0.988876	12.507
861	0.0247394	0.00271893	0.991909	11.4408
862	0.0188543	0.00447475	0.986267	7.47205
863	0.0168779	0.00501927	0.984129	7.48808
864	0.00781395	0.0032928	0.989917	10.233
865	0.00186843	0.000800754	0.995401	31.1558
866	0.00226926	0.000526469	0.99794	43.6181
867	0.0170604	0.00787402	0.999814	124.623
868	0.00163583	0.00107238	0.995955	24.9246
869	0.00293375	0.00125732	0.994836	21.809
870	0.0314029	0.00284981	0.989935	10.4788
871	0.00474767	0.00162182	0.99478	17.3604
872	0.00369899	0.00120412	0.995668	21.6736
873	0.0403028	0.00279459	0.992393	13.847
874	0.0193705	0.00421744	0.986799	7.80637
875	0.0123079	0.00206938	0.992339	13.9022
876	0.0125492	0.00254661	0.991872	11.6704
877	0.00115513	0.00043088	0.999176	50.5717
878	0.0172032	0.00272551	0.993923	14.5394
879	0.00222674	0.00106883	0.996476	24.5736
880	0.11238	0.00443628	0.990888	12.0326
881	0.0105038	0.00327365	0.990351	10.0271
882	0.0410125	0.00331936	0.992085	11.9502
883	0.0219282	0.00378646	0.993323	17.1051
884	0.00243898	0.0014096	0.995703	20.0543
885	0.00152023	0.000787589	0.996707	32.3097
886	0.00892648	0.00240464	0.992702	15.372
887	0.028985	0.00225985	0.992822	15.2378
888	0.00321884	0.0011522	0.996281	23.5773
889	0.0111965	0.00120635	0.996208	23.263
890	0.00296517	0.00135679	0.994365	20.1702
891	0.00282349	0.0010308	0.995302	25.4704
892	0.0203552	0.00163725	0.993276	17.4472
893	0.00456114	0.00111046	0.995187	24.4017
894	0.0307536	0.00230256	0.992162	12.9719
895	0.0329343	0.00135111	0.995244	20.4061
896	0.00832031	0.00427802	0.98739	6.81532
897	0.00227612	0.00109254	0.997235	24.5736
898	0.0166042	0.00225914	0.991116	13.1677
899	0.0103381	0.00322338	0.987844	10.7038
900	0.0139546	0.000984501	0.995625	26.637
901	0.0322402	0.00221265	0.990689	13.3185
902	0.0152431	0.00233709	0.992593	12.9719
903	0.0384491	0.001397	0.994048	19.7144
904	0.0292632	0.00200791	0.992952	14.2426
905	0.0102465	0.00240816	0.99192	12.5973
906	0.00803672	0.00226628	0.991833	13.4209
907	0.00368777	0.00281102	0.990846	10.4788
908	0.0145371	0.00333296	0.990561	11.9094
909	0.00682036	0.00138438	0.994771	20.2875
910	0.0226502	0.000590796	0.997174	40.1086
911	0.0203775	0.00193667	0.991887	15.372
912	0.0208362	0.00608634	0.985453	6.33293
913	0.0400657	0.00261318	0.990034	11.4408
914	0.0205145	0.00357367	0.987169	8.4083
915	0.00194027	0.000716267	0.997503	34.549
916	0.0229704	0.00362141	0.988495	9.45649
917	0.124649	0.00217948	0.991201	14.1847
918	0.0212814	0.00210939	0.991747	14.1273
919	0.0288167	0.00695625	0.985898	6.80204
920	0.00179553	0.000562236	0.997903	41.541
921	0.00658458	0.00182146	0.992008	15.7182
922	0.00374154	0.00152229	0.99493	18.5609
923	0.0267056	0.0014663	0.994036	19.7144
924	0.0137765	0.0025843	0.990135	11.9912
925	0.0334883	0.00299732	0.990371	10.8032
926	0.0302199	0.00102272	0.995939	25.8477
927	0.0463209	0.00373961	0.9907	13.4209
928	0.00136861	0.000407864	0.998364	52.0813
929	0.00332087	0.00162333	0.994481	17.7129
930	0.0229432	0.00282911	0.990946	13.4728
931	0.47195	0.00494115	0.982976	7.82387
932	0.00204772	0.00120192	0.995807	22.2258
933	0.0188486	0.00511169	0.987521	7.63555
934	0.141915	0.00113719	0.996364	23.5773
935	0.00545242	0.00138415	0.992974	20.5262
936	0.010503	0.00723853	0.975341	4.16402
937	0.00565341	0.00262991	0.991257	11.0425
938	0.00367859	0.000823565	0.996818	31.1558
939	0.0106252	0.00194796	0.992467	15.1058
940	0.0139549	0.00526869	0.983431	5.68314
941	0.0141128	0.00134581	0.994221	20.5262
942	0.00356837	0.00118639	0.99422	23.1089
943	0.0370404	0.00253564	0.992041	11.6315
944	0.00233299	0.00107118	0.996035	24.9246
945	0.00907727	0.00191914	0.993123	14.9762
946	0.00673877	0.00395878	0.987355	8.21046
947	0.158262	0.00994472	0.966144	3.40766
948	0.00645539	0.00197594	0.994383	15.3046
949	0.033423	0.00210118	0.992903	13.525
950	0.00592255	0.00224146	0.992828	13.0203
951	0.00774849	0.00369711	0.988464	8.13391
952	0.00242075	0.0015461	0.995485	17.7129
953	0.0538548	0.0018454	0.994907	17.2745
954	0.0341046	0.0025338	0.99002	11.7887
955	0.0281049	0.00171528	0.993621	16.6959
956	0.0103515	0.00289841	0.993102	17.7129
957	0.0233901	0.00221466	0.992822	13.1182
958	0.0421634	0.000832749	0.997093	29.8243
959	0.0634788	0.00238997	0.992736	12.9239
960	0.0198602	0.00118744	0.996206	22.8068
961	0.0297833	0.00224625	0.993273	12.9719
962	0.0367497	0.00215152	0.9937	15.8611
963	0.0038742	0.00137231	0.995517	20.6476
964	0.042177	0.00308349	0.989603	11.3294
965	0.0330082	0.00387392	0.988596	8.51084
966	0.0087474	0.0027384	0.989676	11.4408
967	0.00535417	0.0011225	0.995367	23.5773
968	0.0344392	0.00783907	0.968964	3.94734
969	0.0219544	0.00371491	0.989661	8.74548
970	0.0787826	0.00282821	0.99178	13.1677
971	0.00840672	0.00188779	0.993858	15.5086
972	0.0105804	0.00187371	0.992558	15.6477
973	0.0014448	0.00105407	0.996183	25.2858
974	0.0143513	0.00445147	0.990295	12.418
975	0.0286814	0.0012983	0.994833	21.2771
976	0.0230881	0.00275057	0.992217	12.2009
977	0.0440917	0.00228153	0.992688	12.5973
978	0.00362553	0.00169253	0.994886	17.0217
979	0.0381552	0.00281985	0.989636	10.6062
980	0.0165312	0.00331938	0.988929	10.7368
981	0.00399737	0.00181116	0.992578	15.8611
982	0.018378	0.00283903	0.987846	10.8368
983	0.00687211	0.00250792	0.992364	12.6429
984	0.0137642	0.00128612	0.995076	21.4076
985	0.0438489	0.011156	0.959258	2.7694
986	0.0383202	0.00316506	0.991189	12.3302
987	0.0120549	0.00494831	0.985122	7.09237
988	0.0252848	0.00564115	0.991979	12.6889
989	0.0102977	0.00221288	0.99265	13.9578
990	0.00206362	0.00101829	0.996335	25.8477
991	0.0082007	0.00216916	0.99118	13.4728
992	0.0748864	0.00206421	0.992286	14.479
993	0.00625945	0.00190082	0.993472	14.7234
994	0.0198379	0.00259148	0.991599	12.4623
995	0.00238856	0.000953609	0.996948	27.4759
996	0.207478	0.00432363	0.993098	13.847
997	0.0125969	0.00480016	0.987065	9.48219
998	0.0105183	0.002616	0.99153	11.2201
999	0.0125778	0.00159602	0.994166	17.6235
1000	0.0123028	0.00308783	0.989879	10.2631
1001	0.0222624	0.00410047	0.985598	7.70297
1002	0.0159378	0.00151967	0.993447	18.9644
1003	0.0035062	0.00269291	0.992145	10.9045
1004	0.0270028	0.00382558	0.989832	9.15865
1005	0.124103	0.00192134	0.99332	15.3046
1006	0.00130205	0.0010596	0.996043	24.9246
1007	0.0160005	0.00259907	0.99013	11.2563
1008	0.0106978	0.00205033	0.993298	14.6615
1009	0.00265422	0.00138128	0.995805	19.9397
1010	0.00805531	0.00165031	0.994735	16.8572
1011	0.0824446	0.00281665	0.990389	11.5163
1012	0.0174475	0.0042565	0.987258	8.00332
1013	0.00479599	0.00145306	0.994091	18.8619
1014	0.00417719	0.00236377	0.993664	12.2868
1015	0.00530935	0.000795509	0.997558	31.4364
1016	0.0229334	0.00259264	0.990636	12.418
1017	0.00495117	0.00164433	0.994219	17.1894
1018	0.373788	0.00390666	0.988381	9.80181
1019	0.0296275	0.00475771	0.991455	11.3294
1020	0.0221855	0.00154221	0.994816	18.5609
1021	0.0031123	0.001071	0.995803	25.1039
1022	0.0077749	0.00164699	0.993105	17.3604
1023	0.00975596	0.00297289	0.987141	10.3238
1024	0.00192433	0.000844165	0.996912	30.343
1025	0.0180358	0.00498833	0.9892	9.15865
1026	0.00463034	0.00176565	0.993309	16.0066
1027	0.00834237	0.00269874	0.990133	10.9731
1028	0.00969609	0.00229644	0.991217	12.7352
1029	0.00710056	0.00223014	0.992773	17.8033
1030	0.0520854	0.00285608	0.990023	12.2868
1031	0.00256257	0.00298077	0.992707	9.77436
1032	0.00108534	0.00106726	0.996538	24.9246
1033	0.0910818	0.0044619	0.988837	10.2933
1034	0.00528238	0.00312309	0.988891	9.7199
1035	0.0593658	0.00390431	0.988506	8.57358
1036	0.0128682	0.00523468	0.985146	5.96486
1037	0.0411862	0.00502221	0.982831	6.77562
1038	0.0212463	0.000924982	0.996534	29.0787
1039	0.0244294	0.00265452	0.990548	11.9094
1040	0.0201142	0.00303874	0.991784	13.3695
1041	0.00597345	0.00304711	0.991617	9.96984
1042	0.00227722	0.00092369	0.996639	28.3695
1043	0.0115549	0.00168864	0.993491	17.4472
1044	0.0184192	0.0143655	0.954164	2.64552
1045	0.0175642	0.00290318	0.991188	10.8368
1046	0.00521557	0.00281533	0.989782	10.4474
1047	0.00360892	0.00185471	0.994858	15.5086
1048	0.00297738	0.00122434	0.99588	22.6587
1049	0.022806	0.00212817	0.993276	14.7234
1050	0.00859201	0.00173212	0.99449	15.5779
1051	0.00123811	0.000555328	0.998277	42.0415
1052	0.00409668	0.00203495	0.993689	13.9578
1053	0.00133741	0.000636862	0.99706	37.9288
1054	0.00742424	0.00307046	0.991321	10.1143
1055	0.0341696	0.00480396	0.988447	9.96984
1056	0.0108987	0.00294042	0.990608	11.7095
1057	0.0138368	0.00164594	0.992965	17.1051
1058	0.0150035	0.00280953	0.992354	11.1484
1059	0.00809494	0.00114724	0.995887	23.7377
1060	0.00350716	0.00114208	0.995617	23.4191
1061	0.0166366	0.00152319	0.995499	18.4627
1062	0.0984573	0.00306637	0.989768	10.1437
1063	0.00706051	0.00158794	0.992539	17.5349
1064	0.0539426	0.00158031	0.994359	18.7605
1065	0.00171193	0.000895882	0.996363	28.3695
1066	0.00332596	0.00140885	0.993824	19.3858
1067	0.0056054	0.00177444	0.991857	16.0804
1068	0.0108762	0.00375655	0.986706	8.24928
1069	0.0202597	0.00254667	0.993527	14.1847
1070	0.43959	0.00178991	0.994808	15.44
1071	0.0126786	0.00106288	0.995834	26.0406
1072	0.0134351	0.00296733	0.990253	10.6062
1073	0.00387299	0.00151955	0.995782	18.7605
1074	0.0406921	0.00152129	0.994805	18.8619
1075	0.00360047	0.00107652	0.995767	24.7478
1076	0.0215092	0.00150279	0.994418	18.8619
1077	0.0464277	0.00402246	0.989533	11.8286
1078	0.00858186	0.00437136	0.987876	7.2096
1079	0.00600069	0.0019352	0.993819	12.9239
1080	0.0247013	0.00150818	0.994809	19.6036
1081	0.00579102	0.00164402	0.9941	17.4472
1082	0.00172457	0.000929302	0.997593	27.694
1083	0.0108004	0.000979332	0.996072	27.2613
1084	0.00684009	0.00220141	0.990162	14.1847
1085	0.00424154	0.00152331	0.993601	18.4627
1086	0.0160101	0.00371249	0.989424	11.2563
1087	0.00306101	0.0008694	0.996806	29.5716
1088	0.0155771	0.00209743	0.992988	13.3695
1089	0.0704032	0.00146974	0.994565	18.8619
1090	0.00227772	0.00100832	0.995461	26.0406
1091	0.0527473	0.00350719	0.987907	9.99841
1092	0.103555	0.00168859	0.994253	16.6959
1093	0.00181475	0.000707753	0.997102	34.8945
1094	0.299547	0.00357613	0.98839	8.9703
1095	0.0099504	0.00394394	0.986307	8.42861
1096	0.001688	0.000649925	0.996999	37.1218
1097	0.0866418	0.00322813	0.988791	10.2631
1098	0.0314607	0.00320259	0.988846	10.1143
1099	0.0161122	0.00455967	0.983606	7.45608
1100	0.0142395	0.00141379	0.995199	19.9397
1101	0.00225243	0.00141224	0.99566	19.3858
1102	0.00211855	0.000872878	0.995485	29.5716
1103	0.00982894	0.00112305	0.99528	23.7377
1104	0.0200307	0.00340192	0.992395	12.0326
1105	0.274166	0.00397113	0.992243	12.7352
1106	0.0243509	0.00219549	0.993181	14.479
1107	0.0108963	0.00342601	0.987876	9.6929
1108	0.0249828	0.00110391	0.996059	24.2323
1109	0.00450896	0.00175156	0.993839	15.5779
1110	0.0246057	0.00142601	0.995076	19.9397
1111	0.05236	0.00489146	0.992388	11.7887
1112	0.0115931	0.00241523	0.99344	12.3739
1113	0.00723776	0.00369021	0.990704	8.51084
1114	0.0654291	0.00297917	0.990607	13.4209
1115	0.00279057	0.00101308	0.995433	26.4352
1116	0.00510859	0.00233277	0.991562	12.4623
1117	0.0286322	0.00501647	0.983175	7.06365
1118	0.00176163	0.00202854	0.994313	13.9578
1119	0.00682267	0.00292259	0.990023	10.9731
1120	0.0260137	0.00171364	0.99274	17.0217
1121	0.00760638	0.00263445	0.991426	11.749
1122	0.0028859	0.00136472	0.995463	19.4941
1123	0.00549172	0.00332584	0.989771	8.9703
1124	0.00307701	0.00123798	0.995666	21.809
1125	0.0169546	0.0020342	0.991535	14.0138
1126	0.00823641	0.00147573	0.994128	19.1728
1127	0.0647169	0.0055713	0.98695	8.09616
1128	0.0261826	0.00314774	0.98895	10.0851
1129	0.00679562	0.00291623	0.991346	9.99841
1130	0.00414252	0.00181578	0.993464	15.7893
1131	0.00525487	0.00263199	0.991088	11.2201
1132	0.00482918	0.000944253	0.996503	27.4759
1133	0.0118555	0.00159104	0.992942	17.7129
1134	0.0110415	0.00241885	0.99345	16.23
1135	0.00984274	0.0011639	0.995341	23.4191
1136	0.0117097	0.00225506	0.992257	13.1182
1137	0.0406623	0.00121765	0.995068	21.9462
1138	0.00582777	0.00280636	0.992219	12.3302
1139	0.00397042	0.00152078	0.993567	18.4627
1140	0.0069163	0.0024755	0.99074	12.2868
1141	0.0109113	0.00167168	0.99389	16.9391
1142	0.00843074	0.00289082	0.991087	10.8705
1143	0.00216464	0.000673039	0.997569	36.3484
1144	0.0765864	0.00875274	0.999629	116.315
1145	0.0199832	0.000912475	0.995576	28.602
1146	0.0236691	0.00287131	0.989789	10.8368
1147	0.00307815	0.000914391	0.996919	28.3695
1148	0.015151	0.00636413	0.989108	9.33007
1149	0.00910246	0.00351747	0.987456	8.4083
1150	0.01214	0.00376168	0.990976	13.2176
1151	0.0117087	0.00245893	0.992399	13.5776
1152	0.0116338	0.00554286	0.981849	6.25349
1153	0.00230836	0.00116327	0.99512	23.263
1154	0.00952851	0.00161789	0.992857	16.4596
1155	0.00282774	0.00119353	0.995499	22.9569
1156	0.00430023	0.00256943	0.993249	11.2563
1157	0.408628	0.00517622	0.988922	9.77436
1158	0.0194411	0.00384428	0.993613	13.0691
1159	0.0100122	0.00405873	0.988185	8.42861
1160	0.00253492	0.00114072	0.99664	23.5773
1161	0.0355718	0.00287038	0.988907	10.7368
1162	0.00236887	0.00146644	0.999755	99.6984
1163	0.440408	0.00122869	0.995319	22.2258
1164	0.00431276	0.00149684	0.995631	19.1728
1165	0.00387625	0.00184191	0.992101	15.6477
1166	0.0156678	0.00314367	0.991705	10.4788
1167	0.00557593	0.00224881	0.991578	13.1182
1168	0.0236157	0.00251126	0.994346	15.5086
1169	0.00354115	0.00205693	0.9919	12.5973
1170	0.00952517	0.00332463	0.988026	10.0271
1171	0.00229153	0.000763845	0.997676	32.9193
1172	0.0132847	0.00438722	0.993766	14.7858
1173	0.00360167	0.00148251	0.995042	18.8619
1174	0.0210595	0.00289034	0.990933	10.7038
1175	0.00499085	0.00241224	0.991046	12.3302
1176	0.0125978	0.00256133	0.991239	11.4784
1177	0.00400671	0.00121027	0.995883	22.6587
1178	0.00379866	0.00105069	0.994836	25.1039
1179	0.00339005	0.00122855	0.995277	22.5126
1180	0.00420584	0.00156217	0.993835	18.2693
1181	0.0095814	0.00148185	0.995943	19.068
1182	0.00286267	0.0014131	0.994298	19.7144
1183	0.00769557	0.0029066	0.989721	10.3544
1184	0.020873	0.00316314	0.989366	9.66605
1185	0.0173968	0.0032553	0.990865	10.5741
1186	0.0527913	0.00223266	0.993281	13.7923
1187	0.032885	0.00580324	0.990332	10.2631
1188	0.260816	0.00321301	0.992285	11.9912
1189	0.0281449	0.00370705	0.989264	9.74705
1190	0.0114939	0.00358667	0.984901	9.45649
1191	0.00780481	0.00243602	0.992378	12.5973
1192	0.00735537	0.00285299	0.989393	10.2031
1193	0.007277	0.00185855	0.992989	15.6477
1194	0.0139795	0.00230829	0.990388	12.8762
1195	0.00182159	0.000982938	0.996762	26.637
1196	0.0161374	0.0029845	0.990492	9.66605
1197	0.00262327	0.00280172	0.992181	10.3853
1198	0.00662794	0.00403321	0.985221	7.50418
1199	0.00903634	0.00200704	0.991758	14.7234
1200	0.2706	0.00823018	0.97846	6.73638
1201	0.0387516	0.00345729	0.99366	12.6429
1202	0.00301939	0.00100646	0.99606	26.2364
1203	0.0026274	0.00171086	0.995405	16.0066
1204	0.0152874	0.0029671	0.990252	10.7699
1205	0.00799006	0.000963998	0.996732	27.694
1206	0.0390869	0.00337171	0.991631	11.9502
1207	0.0909353	0.00300515	0.9909	11.5163
1208	0.0192607	0.00665246	0.982	6.85549
1209	0.033329	0.00125158	0.995122	22.2258
1210	0.0427321	0.0026694	0.9916	12.9719
1211	0.0150844	0.000717438	0.997387	34.549
1212	0.00898866	0.00190271	0.992702	15.5086
1213	0.00428281	0.00136436	0.99526	20.1702
1214	0.00911735	0.00123625	0.994184	22.0851
1215	0.00513298	0.00149823	0.993915	18.2693
1216	0.0187453	0.00275558	0.990866	10.8705
1217	0.00975829	0.0030162	0.991465	11.2201
1218	0.0305398	0.00254977	0.992423	12.1161
1219	0.00999479	0.000674109	0.997544	35.9737
1220	0.430735	0.00497914	0.993203	16.3824
1221	0.0233088	0.00576783	0.985136	8.02171
1222	0.00612885	0.00227774	0.993068	12.8762
1223	0.0105904	0.00422386	0.984968	6.93727
1224	0.0211398	0.00421176	0.986837	7.96677
1225	0.0185975	0.0026552	0.991667	13.3695
1226	0.0017055	0.00106481	0.996866	24.9246
1227	0.0188809	0.00492584	0.984189	6.22005
1228	0.016778	0.00381105	0.98822	8.172
1229	0.0125291	0.00608291	0.9799	5.16955
1230	0.0630481	0.00347542	0.987766	9.63935
1231	0.00271216	0.000741323	0.997174	33.5524
1232	0.00727746	0.00325223	0.991715	9.50803
1233	0.00432566	0.001148	0.994753	23.7377
1234	0.00334045	0.0010718	0.996159	24.5736
1235	0.00277765	0.000974937	0.995534	27.2613
1236	0.00630823	0.00265264	0.991314	11.4408
1237	0.0474242	0.0031803	0.991298	14.0138
1238	0.00338361	0.00158636	0.994917	17.8946
1239	0.0161922	0.00271802	0.990407	12.4623
1240	0.0263721	0.00377043	0.987905	9.11082
1241	0.0226483	0.00389227	0.990743	10.9045
1242	0.194821	0.00809724	0.984252	7.16519
1243	0.0110675	0.00314834	0.990708	11.0776
1244	0.00563785	0.00173682	0.994054	16.3824
1245	0.0539291	0.0046225	0.999901	139.578
1246	0.0687481	0.00475551	0.998441	30.6092
1247	0.00229547	0.00152152	0.99537	17.8946
1248	0.0260162	0.00238396	0.992102	12.6889
1249	0.00278174	0.00139087	0.996067	20.1702
1250	0.0087991	0.00141861	0.995501	19.9397
1251	0.0940447	0.00362693	0.989142	9.25582
1252	0.0526359	0.00402462	0.991805	9.534
1253	0.00445767	0.00129977	0.99512	21.2771
1254	0.00741112	0.00223153	0.991526	14.5394
1255	0.0164575	0.00451553	0.984511	7.5693
1256	0.0048467	0.00279791	0.991498	10.5104
1257	0.0288343	0.0045311	0.986802	7.2096
1258	0.0866657	0.00328652	0.991674	14.0138
1259	0.00208053	0.000947305	0.996527	27.05
1260	0.00518278	0.0021764	0.993889	13.525
1261	0.0169938	0.00241311	0.991321	12.3739
1262	0.00609061	0.0015296	0.99491	18.6601
1263	0.260734	0.0179547	0.998822	77.5432
1264	0.0171578	0.00352305	0.989317	9.0871
1265	0.00664012	0.00145956	0.99406	18.9644
1266	0.0262051	0.00763313	0.995322	23.4191
1267	0.253646	0.00458912	0.99213	12.9719
1268	0.0193692	0.00604814	0.98765	8.26883
1269	0.0124576	0.00320663	0.991933	14.0703
1270	0.00151921	0.000737132	0.996774	33.5524
1271	0.00116734	0.000756437	0.997692	33.8781
1272	0.0057128	0.00383548	0.986443	7.77159
1273	0.030462	0.00669766	0.975283	4.79319
1274	0.0145858	0.00557313	0.991317	10.7368
1275	0.0247999	0.00107626	0.995189	25.1039
1276	0.0358484	0.00374535	0.988629	8.28847
1277	0.0368916	0.00635286	0.984168	6.58386
1278	0.060635	0.00377045	0.991938	13.0691
1279	0.00267841	0.00100781	0.994351	26.2364
1280	0.00787995	0.0041105	0.985277	7.26968
1281	0.0405179	0.00257492	0.99297	17.8033
1282	0.0112695	0.00381116	0.985822	8.36797
1283	0.00548519	0.00267275	0.990978	11.2927
1284	0.005863	0.00289898	0.988638	10.4474
1285	0.0382911	0.00116502	0.995517	23.263
1286	0.0149303	0.00194215	0.993141	15.1715
1287	0.00592712	0.00230242	0.992908	12.8762
1288	0.0982246	0.00397099	0.99083	11.7095
1289	0.0518342	0.00177927	0.994984	15.44
1290	0.429998	0.00069196	0.998445	35.6066
1291	0.0465297	0.00312044	0.991014	9.6929
1292	0.0167028	0.00205173	0.992642	14.8487
1293	0.0468578	0.00290551	0.991443	11.4408
1294	0.00407543	0.0017228	0.994098	16.7762
1295	0.0464762	0.00337328	0.988973	10.6386
1296	0.00302267	0.00147918	0.994047	19.068
1297	0.0153163	0.00247417	0.991675	11.8286
1298	0.020081	0.00174577	0.994158	16.3824
1299	0.0148659	0.00247928	0.991842	12.6429
1300	0.0121498	0.00118937	0.994924	22.9569
1301	0.00633506	0.00230614	0.991572	12.6889
1302	0.211619	0.00572658	0.983301	6.44999
1303	0.00760921	0.00290107	0.989346	10.9387
1304	0.0149367	0.00556916	0.980567	5.54761
1305	0.00819037	0.001903	0.99154	15.44
1306	0.0235107	0.00340378	0.990044	9.50803
1307	0.0733959	0.00186071	0.994338	17.1051
1308	0.00876683	0.00260249	0.989712	12.5973
1309	0.0808277	0.00357386	0.990666	10.6711
1310	0.00960506	0.00396711	0.986431	7.80637
1311	0.0221899	0.00130263	0.995051	21.0208
1312	0.00552416	0.00235071	0.993051	12.3739
1313	0.0265534	0.00661354	0.993177	15.7182
1314	0.013381	0.00268375	0.990601	11.4034
1315	0.00580078	0.00168086	0.992718	16.9391
1316	0.00647445	0.00330495	0.988441	8.99342
1317	0.168838	0.00391013	0.991793	12.552
1318	0.00622452	0.00359855	0.987569	8.13391
1319	0.0371265	0.00351333	0.989122	9.40551
1320	0.00187604	0.000725038	0.996896	34.2103
1321	0.467736	0.00372036	0.99416	17.5349
1322	0.379711	0.0255933	0.998071	45.3175
1323	0.0462209	0.00156031	0.994375	17.7129
1324	0.010045	0.00364745	0.987674	8.72361
1325	0.0700156	0.00450487	0.988778	8.44902
1326	0.00874681	0.00195766	0.992205	15.5086
1327	0.00215126	0.00128367	0.995883	20.8949
1328	0.0200645	0.00188317	0.993366	16.1548
1329	0.022784	0.00422264	0.987928	8.92441
1330	0.0221093	0.00456224	0.981767	6.43809
1331	0.00142692	0.000685661	0.997438	36.3484
1332	0.00339749	0.0015774	0.995886	18.2693
1333	0.00439732	0.00111796	0.99521	24.5736
1334	0.0378474	0.00324406	0.98893	9.43093
1335	0.0101948	0.00324086	0.990643	10.7699
1336	0.00256881	0.000758157	0.996099	32.6116
1337	0.00301241	0.0011343	0.996359	24.2323
1338	0.0185109	0.00188849	0.992354	15.5779
1339	0.0102879	0.00142733	0.994636	19.8264
1340	0.00540934	0.00226755	0.993033	12.8762
1341	0.00228798	0.000900779	0.995925	28.602
1342	0.126505	0.00760374	0.988933	10.2933
1343	0.00231366	0.00134889	0.995698	20.1702
1344	0.00669805	0.00254587	0.992744	12.7352
1345	0.0840007	0.00247177	0.992878	12.8288
1346	0.00215692	0.00169103	0.994277	16.0066
1347	0.014097	0.00394301	0.990159	7.91257
1348	0.0377835	0.00266081	0.991964	11.749
1349	0.00393154	0.000914311	0.996188	28.602
1350	0.00219249	0.000934504	0.996637	27.694
1351	0.00428886	0.00144467	0.993479	19.1728
1352	0.0201898	0.00262045	0.991386	12.6429
1353	0.010595	0.00217357	0.992077	13.7923
1354	0.019384	0.00339537	0.990748	12.0326
1355	0.0142992	0.00336017	0.989056	9.04001
1356	0.01175	0.00381329	0.989596	9.85719
1357	0.0525217	0.00342237	0.991536	11.6704
1358	0.0140635	0.00219134	0.991412	14.1273
1359	0.00295607	0.0010401	0.996376	25.6577
1360	0.00285755	0.00248132	0.993842	11.6704
1361	0.420522	0.00626087	0.999671	87.2361
1362	0.00675851	0.00221966	0.992834	14.2426
1363	0.0246448	0.00572111	0.995423	17.1051
1364	0.00794621	0.00274106	0.990817	11.2927
1365	0.0309341	0.00166205	0.993077	17.0217
1366	0.00333312	0.00112332	0.994987	24.2323
1367	0.0630328	0.00260825	0.992244	14.6615
1368	0.00658577	0.00290174	0.989814	10.233
1369	0.00202159	0.00116286	0.995925	22.9569
1370	0.00191873	0.000945852	0.997111	27.4759
1371	0.0874946	0.00363677	0.987584	9.13467
1372	0.0194907	0.00263703	0.991282	11.9094
1373	0.00449658	0.00102153	0.996191	26.0406
1374	0.0107516	0.00496625	0.989137	6.96496
1375	0.00994356	0.00492374	0.993362	15.372
1376	0.00371819	0.00115043	0.993926	23.7377
1377	0.391591	0.00405122	0.988059	7.44018
1378	0.00649609	0.00297777	0.992239	10.3853
1379	0.0340732	0.00153325	0.994211	18.5609
1380	0.00859829	0.00624315	0.982903	5.47794
1381	0.00313311	0.00155309	0.995532	17.8946
1382	0.00461579	0.00163668	0.993436	17.4472
1383	0.0370274	0.00173478	0.994235	16.7762
1384	0.00655127	0.00214964	0.991608	13.7923
1385	0.0069993	0.00229977	0.991248	12.6889
1386	0.00124056	0.000698388	0.997922	35.6066
1387	0.0245807	0.0092539	0.999794	64.6194
1388	0.0201462	0.00973972	0.984539	8.09616
1389	0.00304626	0.00195895	0.993754	14.5394
1390	0.00127345	0.000873219	0.997833	29.5716
1391	0.00539181	0.00122499	0.994996	22.6587
1392	0.00425985	0.00149095	0.993236	19.068
1393	0.00224417	0.000956533	0.99629	27.694
1394	0.00110431	0.00100392	0.997462	26.4352
1395	0.00444878	0.00201338	0.992302	13.9022
1396	0.00299829	0.00151298	0.995875	18.7605
1397	0.0481316	0.0064852	0.991497	11.0425
1398	0.0208401	0.0038126	0.990377	13.525
1399	0.00724559	0.00213849	0.990827	13.4728
1400	0.00736376	0.00323776	0.99081	9.66605
1401	0.00850813	0.00226509	0.992907	13.2176
1402	0.00216583	0.00085902	0.995767	30.0814
1403	0.0302556	0.00319114	0.993034	14.9122
1404	0.00785102	0.00275743	0.992123	11.2563
1405	0.0075291	0.0013249	0.995131	20.8949
1406	0.00390635	0.00164244	0.994028	16.8572
1407	0.00779896	0.00322131	0.986339	9.58639
1408	0.00895148	0.00284863	0.98969	10.7699
1409	0.00813147	0.00263749	0.991291	11.6704
1410	0.0120287	0.00467221	0.983415	6.55911
1411	0.00560641	0.00169111	0.99421	16.9391
1412	0.00256866	0.000994319	0.996499	26.8419
1413	0.146625	0.00265201	0.996714	26.2364
1414	0.0201167	0.0050574	0.988752	7.42435
1415	0.19498	0.00399028	0.989055	9.50803
1416	0.00262585	0.00107912	0.996658	24.5736
1417	0.00139441	0.000412818	0.998451	52.0813
1418	0.0231809	0.00160979	0.999595	129.239
1419	0.0158394	0.00205264	0.99385	16.6959
1420	0.0411228	0.00344885	0.990191	11.2563
1421	0.0500285	0.00321461	0.988142	9.38023
1422	0.00729676	0.00339773	0.987732	8.99342
1423	0.0124035	0.00374444	0.993346	15.1715
1424	0.00280729	0.00114303	0.994744	23.7377
1425	0.00460722	0.00170306	0.994789	16.4596
1426	0.0121731	0.00375702	0.98836	8.19119
1427	0.00740387	0.00222476	0.992563	12.9719
1428	0.0116065	0.00143144	0.995294	19.4941
1429	0.0214548	0.00181548	0.993552	16.3058
1430	0.00482615	0.00169323	0.99425	16.6959
1431	0.00158098	0.000826837	0.997427	30.88
1432	0.00352571	0.00107986	0.995747	25.1039
1433	0.0647896	0.00237882	0.990576	12.8288
1434	0.169475	0.00366707	0.993971	16.0804
1435	0.0152997	0.00273921	0.98939	11.749
1436	0.0176297	0.00209149	0.993195	14.9122
1437	0.00235422	0.00081807	0.9964	31.1558
1438	0.0286233	0.00576738	0.99646	26.8419
1439	0.0178069	0.00348305	0.991415	12.8762
1440	0.0159901	0.00320948	0.990596	9.74705
1441	0.024804	0.00457357	0.985612	7.60228
1442	0.0066179	0.00184897	0.993739	17.0217
1443	0.00597272	0.00118034	0.995793	22.5126
1444	0.012517	0.00159944	0.996139	17.4472
1445	0.0251935	0.00232514	0.99223	12.5973
1446	0.0109973	0.00277419	0.990098	11.5928
1447	0.0305921	0.00212291	0.992668	13.9022
1448	0.00378312	0.00174258	0.993408	16.23
1449	0.0127391	0.0036117	0.988047	8.9473
1450	0.0144464	0.00273699	0.990249	12.1161
1451	0.332556	0.00223367	0.99185	12.9239
1452	0.0178133	0.00103226	0.996254	25.8477
1453	0.00926317	0.00265211	0.991115	11.7095
1454	0.0759544	0.00315325	0.989049	10.5741
1455	0.0010284	0.000541262	0.997995	42.5542
1456	0.0034289	0.00137911	0.994001	20.7705
1457	0.0029821	0.000788579	0.996453	32.0133
1458	0.00600521	0.00244622	0.990454	12.1161
1459	0.00361423	0.00105871	0.996323	25.2858
1460	0.00956348	0.00379291	0.986932	8.32803
1461	0.0218169	0.00114292	0.995389	23.9003
1462	0.0216404	0.00216501	0.993461	14.2426
1463	0.0846457	0.00354331	0.999547	112.563
1464	0.0288358	0.00191328	0.993767	16.0066
1465	0.0890511	0.0160584	0.999628	105.741
1466	0.00571413	0.00378234	0.987554	7.91257
1467	0.0125338	0.0030244	0.991817	10.4474
1468	0.0020265	0.000891659	0.995988	28.8384
1469	0.0115341	0.00271508	0.990175	11.7887
1470	0.00707183	0.00302401	0.989859	10.233
1471	0.00395604	0.00181207	0.994421	15.5779
1472	0.0654504	0.00253992	0.990061	12.0326
1473	0.0142117	0.00486191	0.989631	9.6929
1474	0.00799577	0.00328823	0.990012	8.83404
1475	0.0038857	0.00158751	0.994112	17.9868
1476	0.0310001	0.00161039	0.9943	17.6235
1477	0.00853947	0.00291366	0.989648	9.45649
1478	0.029009	0.00442144	0.994835	18.7605
1479	0.259643	0.00356765	0.989787	10.3853
1480	0.0241429	0.00170275	0.991497	17.3604
1481	0.378032	0.00673854	0.999668	109.045
1482	0.00808513	0.0026802	0.98984	10.8032
1483	0.0308695	0.00975487	0.976586	4.36181
1484	0.0188325	0.00273476	0.99151	12.2009
1485	0.0104628	0.00195305	0.993066	15.0407
1486	0.00486244	0.00169049	0.993929	16.7762
1487	0.00535928	0.000970293	0.997128	27.05
1488	0.0113193	0.00348653	0.989747	11.1129
1489	0.00928876	0.00210007	0.992944	13.6306
1490	0.00530518	0.00163166	0.99341	17.3604
1491	0.0152686	0.00449781	0.987221	7.37726
1492	0.0131033	0.00401979	0.987265	8.0402
1493	0.0126221	0.00173067	0.995078	16.3824
1494	0.385674	0.001403	0.995173	20.5262
1495	0.0106892	0.00366032	0.987833	8.49014
1496	0.00469383	0.00140629	0.994525	20.1702
1497	0.0528601	0.00521666	0.995004	17.8946
1498	0.126487	0.00402611	0.991804	11.2563
1499	0.00444809	0.00159511	0.994026	17.7129
1500	0.00437186	0.00231922	0.992351	12.3302
1501	0.00373038	0.00247804	0.992496	11.5928
1502	0.0469039	0.00298047	0.991905	13.738
1503	0.0171747	0.00143664	0.995017	19.7144
1504	0.00305745	0.00118554	0.994357	22.5126
1505	0.0263964	0.0029276	0.989714	10.6711
1506	0.0797267	0.000908516	0.996388	28.1407
1507	0.00356175	0.00131413	0.994789	20.8949
1508	0.00305791	0.000723278	0.99681	34.549
1509	0.00598515	0.00241896	0.991667	11.8689
1510	0.00495092	0.00279571	0.991573	10.1143
1511	0.00557826	0.00267685	0.989873	10.9045
1512	0.0100058	0.00489007	0.983995	6.43809
1513	0.0163296	0.00230933	0.992255	13.3695
1514	0.0262841	0.00161533	0.992654	17.8946
1515	0.00240957	0.000888702	0.996298	29.3231
1516	0.00458185	0.00125885	0.995852	22.0851
1517	0.00441728	0.00224963	0.991407	12.9719
1518	0.0140562	0.0046854	0.993362	13.3185
1519	0.00615883	0.00324149	0.988231	9.13467
1520	0.00220207	0.000891312	0.996452	28.1407
1521	0.0031321	0.00168373	0.994317	16.7762
1522	0.00490867	0.00228888	0.992373	12.8762
1523	0.0561961	0.00163393	0.993413	17.4472
1524	0.0169855	0.00276531	0.989831	11.5163
1525	0.00307007	0.00151708	0.995931	18.2693
1526	0.00989268	0.00310041	0.989023	10.056
1527	0.0146183	0.00379479	0.99041	10.2631
1528	0.00585972	0.00179723	0.993615	16.3058
1529	0.00674687	0.00174696	0.991725	15.5086
1530	0.00612486	0.00320055	0.988693	9.74705
1531	0.0129614	0.00318143	0.986768	10.0851
1532	0.0152182	0.00221951	0.990084	13.1182
1533	0.0121749	0.00375325	0.990479	9.01666
1534	0.0301628	0.00175519	0.994021	17.8946
1535	0.00243161	0.000619285	0.997223	38.7716
1536	0.012488	0.00263125	0.988592	12.7352
1537	0.00247128	0.00115505	0.995334	23.1089
1538	0.00268589	0.00180261	0.994286	15.7182
1539	0.0291369	0.0026887	0.989478	11.2563
1540	0.0106099	0.00222836	0.991987	13.1677
1541	0.468547	0.00795372	0.999621	105.741
1542	0.00246909	0.000862366	0.996332	29.8243
1543	0.00457291	0.00209742	0.992204	13.6841
1544	0.00260736	0.000853979	0.997635	30.0814
1545	0.0283532	0.00367218	0.988545	9.7199
1546	0.00255308	0.000959667	0.995856	27.2613
1547	0.0314629	0.0057829	0.995941	24.9246
1548	0.0033393	0.000504564	0.997372	45.3175
1549	0.00663387	0.0016628	0.992331	16.3058
1550	0.00909512	0.00275221	0.990153	11.5928
1551	0.0150738	0.00312229	0.987912	9.88511
1552	0.0196632	0.00241548	0.992318	13.2176
1553	0.0044526	0.00125914	0.995394	21.809
1554	0.0276788	0.00266277	0.99197	12.1161
1555	0.0135685	0.00327515	0.989935	9.56012
1556	0.00289604	0.00108263	0.995676	24.5736
1557	0.00404658	0.00143435	0.995514	20.1702
1558	0.00575772	0.000948974	0.996533	27.694
1559	0.0385351	0.00705746	0.98606	8.22982
1560	0.018087	0.00219323	0.992467	13.7923
1561	0.00293173	0.00185162	0.99372	15.44
1562	0.0053054	0.0029505	0.991912	10.1437
1563	0.0122693	0.00194781	0.992531	15.44
1564	0.00308712	0.00237	0.990489	11.9094
1565	0.0284525	0.00444164	0.993084	13.3695
1566	0.0044327	0.00282665	0.991558	10.5741
1567	0.00818805	0.00305427	0.99067	9.94144
1568	0.00807984	0.000940803	0.996997	28.1407
1569	0.0139287	0.00123007	0.995895	22.0851
1570	0.00432958	0.00405455	0.98926	7.28485
1571	0.00638607	0.00223793	0.993156	13.3695
1572	0.00699853	0.00179378	0.993217	16.23
1573	0.0116249	0.0026223	0.991191	11.4034
1574	0.0126329	0.00219094	0.989405	13.5776
1575	0.0113808	0.00266464	0.993613	14.7858
1576	0.00177415	0.00075515	0.996918	33.2328
1577	0.0175724	0.00203844	0.991898	14.1847
1578	0.00356203	0.00165445	0.994235	17.0217
1579	0.0075011	0.00170355	0.994572	16.7762
1580	0.00248843	0.000844781	0.995057	30.6092
1581	0.0145549	0.00530813	0.987285	7.10681
1582	0.010102	0.00329744	0.98778	9.48219
1583	0.00225284	0.00116218	0.997237	22.9569
1584	0.0434634	0.000807037	0.997312	31.1558
1585	0.0099327	0.00261387	0.990806	11.749
1586	0.125355	0.00666591	0.988521	11.0776
1587	0.0172089	0.00203344	0.994203	14.6615
1588	0.0505039	0.00400583	0.989506	10.3238
1589	0.00164701	0.000636966	0.997661	37.9288
1590	0.00411251	0.00285769	0.989684	10.4474
1591	0.0137263	0.00239489	0.992159	12.507
1592	0.189596	0.00175168	0.994018	16.1548
1593	0.0354652	0.00188363	0.994018	16.3058
1594	0.00651707	0.00141675	0.994911	19.7144
1595	0.151654	0.00351261	0.989484	8.70186
1596	0.0136848	0.00247835	0.990116	12.6889
1597	0.0185419	0.00261902	0.990222	11.7095
1598	0.0216532	0.00211792	0.99305	15.0407
1599	0.21811	0.00595222	0.986884	7.45608
1600	0.045121	0.00223939	0.99108	13.2176
1601	0.0344355	0.00278677	0.993711	16.8572
1602	0.0159501	0.00225362	0.992105	13.0691
1603	0.0140254	0.00520484	0.988325	9.20698
1604	0.00603756	0.0030544	0.991856	9.56012
1605	0.0077627	0.00222238	0.992923	14.8487
1606	0.0110942	0.00504823	0.988647	7.80637
1607	0.012651	0.00318503	0.990953	11.3294
1608	0.0503801	0.00551533	0.990398	11.749
1609	0.00315787	0.000776086	0.996798	32.0133
1610	0.0268347	0.00208781	0.992704	14.9762
1611	0.00735551	0.00232618	0.991986	12.6889
1612	0.00327719	0.00149943	0.995368	18.4627
1613	0.00305794	0.00119223	0.99589	22.8068
1614	0.0121189	0.00196069	0.992809	15.0407
1615	0.00504855	0.00147486	0.99355	19.6036
1616	0.0597601	0.00323713	0.988568	9.85719
1617	0.00326661	0.0011283	0.995783	23.9003
1618	0.00399815	0.00133272	0.994864	20.6476
1619	0.0128042	0.00365096	0.987568	9.30519
1620	0.111655	0.00768538	0.972224	4.56734
1621	0.00152059	0.000600951	0.997225	39.6528
1622	0.00181938	0.000749694	0.997321	33.5524
1623	0.00757989	0.000527772	0.998178	43.6181
1624	0.134458	0.00618598	0.990385	9.7199
1625	0.0104099	0.00354974	0.988553	9.23134
1626	0.0564775	0.00428596	0.986417	8.15291
1627	0.00855368	0.00471662	0.986224	7.73713
1628	0.0455194	0.00219611	0.991523	13.7923
1629	0.00301644	0.00107272	0.996313	25.1039
1630	0.00759643	0.00101527	0.995878	26.0406
1631	0.0157259	0.00511249	0.984623	6.85549
1632	0.0572733	0.00354481	0.991166	11.7887
1633	0.010017	0.00362635	0.990583	8.53165
1634	0.0740408	0.00385483	0.994747	16.23
1635	0.00715253	0.00200739	0.993555	15.3046
1636	0.0209883	0.00196213	0.993391	14.9762
1637	0.0799875	0.00479146	0.988674	8.92441
1638	0.00760289	0.00195196	0.992325	15.7182
1639	0.0307269	0.00279762	0.98881	10.9045
1640	0.0282397	0.00481773	0.989727	8.61591
1641	0.00796758	0.00162491	0.994333	17.6235
1642	0.00131235	0.00130323	0.996022	21.1482
1643	0.00247394	0.00115821	0.995507	23.7377
1644	0.00148241	0.000691186	0.997616	35.6066
1645	0.00207257	0.000484496	0.99764	45.9138
1646	0.271356	0.00523686	0.996303	26.637
1647	0.00311932	0.000723321	0.997863	34.2103
1648	0.00143976	0.000683884	0.997211	35.6066
1649	0.0085404	0.00743604	0.984181	5.55644
1650	0.00130556	0.000546925	0.997727	41.541
1651	0.0185983	0.002707	0.99161	10.8032
1652	0.0369907	0.00266087	0.99188	11.3663
1653	0.00329082	0.00114047	0.994717	22.8068
1654	0.00575047	0.00199744	0.992378	14.2426
1655	0.0121887	0.00296406	0.990157	10.4474
1656	0.023109	0.00181038	0.99435	16.6959
1657	0.00660113	0.00171756	0.99466	14.6002
1658	0.00495468	0.00242894	0.991389	11.7095
1659	0.274078	0.00347734	0.998878	63.4445
1660	0.0107853	0.00333765	0.988539	9.06349
1661	0.0129287	0.00121081	0.995061	24.4017
1662	0.046511	0.00312292	0.993174	13.1182
1663	0.0205423	0.00452453	0.986214	8.3082
1664	0.00508352	0.00199318	0.992886	14.5394
1665	0.00857946	0.0013832	0.994349	19.9397
1666	0.0215051	0.00332761	0.991761	11.5163
1667	0.00615958	0.00425938	0.986312	7.17993
1668	0.00610097	0.00211076	0.993125	14.479
1669	0.00858139	0.00643604	0.999333	75.8575
1670	0.0106668	0.00331198	0.991696	11.1841
1671	0.00612044	0.00252231	0.990615	11.5928
1672	0.00931438	0.00293972	0.990975	11.5928
1673	0.0157647	0.00228061	0.992405	13.3185
1674	0.0254181	0.00280944	0.99274	14.9762
1675	0.00181889	0.000855417	0.997401	29.8243
1676	0.0101007	0.00211519	0.992226	14.0138
1677	0.0156391	0.000994811	0.996053	26.2364
1678	0.466253	0.00423191	0.989703	7.13588
1679	0.0299104	0.00221237	0.992384	13.9022
1680	0.0065444	0.0030404	0.991649	11.4784
1681	0.00102683	0.000774628	0.996784	32.3097
1682	0.00791181	0.00320573	0.989238	9.534
1683	0.048187	0.00313582	0.990539	11.9502
1684	0.00375183	0.000924095	0.996123	28.602
1685	0.0141672	0.00259463	0.991322	11.2201
1686	0.0231015	0.00155843	0.99435	18.1742
1687	0.00271074	0.00234931	0.992544	12.3739
1688	0.00933851	0.00423283	0.987269	7.37726
1689	0.0135933	0.00252941	0.991919	11.3294
1690	0.00340797	0.00137578	0.996081	19.9397
1691	0.00364934	0.00163591	0.995517	17.1051
1692	0.0147127	0.000693652	0.997491	35.6066
1693	0.176887	0.00335475	0.995145	19.8264
1694	0.00447861	0.00144817	0.994257	18.9644
1695	0.000615626	0.000383651	0.999113	53.6838
1696	0.014606	0.00376378	0.987206	9.33007
1697	0.0168614	0.00139455	0.994176	19.8264
1698	0.00624629	0.00243911	0.991429	11.9094
1699	0.0761187	0.00221159	0.989655	13.738
1700	0.0137633	0.00615034	0.98305	6.52233
1701	0.0025278	0.000554661	0.997523	42.0415
1702	0.0367695	0.00919238	0.999606	96.929
1703	0.0555908	0.00455599	0.990796	9.33007
1704	0.0300773	0.00481522	0.986364	8.15291
1705	0.00246166	0.000808574	0.997078	31.1558
1706	0.00446204	0.00137434	0.994688	20.2875
1707	0.0295027	0.00404602	0.988586	8.74548
1708	0.0139651	0.0036018	0.989481	11.6704
1709	0.0143278	0.00130335	0.995632	21.1482
1710	0.00468433	0.00242791	0.993246	11.9912
1711	0.0045148	0.00170931	0.99302	16.9391
1712	0.14539	0.0031163	0.990407	9.74705
1713	0.0162628	0.00791678	0.971704	4.28153
1714	0.00770619	0.0010426	0.997283	25.4704
1715	0.0429944	0.00393001	0.990411	12.8288
1716	0.00438108	0.00152269	0.995058	18.08
1717	0.00303775	0.0012151	0.996256	21.809
1718	0.00912274	0.00309278	0.990024	10.2631
1719	0.00426961	0.00133824	0.993416	20.6476
1720	0.101606	0.00295793	0.992	17.8033
1721	0.010174	0.00492325	0.986608	7.1505
1722	0.0137993	0.00203203	0.993583	14.4192
1723	0.0204581	0.00154931	0.994969	18.08
1724	0.00184604	0.00130656	0.995775	19.7144
1725	0.0189235	0.0127882	0.953991	2.57334
1726	0.0186113	0.00386685	0.993123	13.847
1727	0.0119971	0.00187723	0.992537	15.9335
1728	0.0150957	0.00184696	0.992552	15.5779
1729	0.0342505	0.0019598	0.993594	20.4061
1730	0.112992	0.00462529	0.992857	14.9122
1731	0.0454691	0.001825	0.993528	15.7893
1732	0.0621348	0.00207303	0.992655	14.3599
1733	0.105871	0.00484613	0.99238	12.6429
1734	0.00791006	0.0033511	0.987545	8.92441
1735	0.00470642	0.00176926	0.99327	15.5086
1736	0.00690232	0.00367396	0.988384	8.19119
1737	0.00226388	0.00101829	0.996744	26.0406
1738	0.0140547	0.00303122	0.987974	10.4788
1739	0.00536727	0.00120876	0.994401	22.3682
1740	0.0234777	0.00178009	0.993957	18.7605
1741	0.0475746	0.011194	0.999321	102.631
1742	0.0146265	0.00555203	0.978311	5.90431
1743	0.0207146	0.00123832	0.995387	22.0851
1744	0.016851	0.00329091	0.989052	9.85719
1745	0.00194721	0.00124157	0.996123	21.6736
1746	0.00676594	0.00206209	0.992605	14.6002
1747	0.00292361	0.00166807	0.994236	16.7762
1748	0.0397072	0.00234192	0.993037	14.301
1749	0.0181147	0.00477736	0.988763	9.01666
1750	0.00166116	0.000771577	0.996772	32.6116
1751	0.0366127	0.00285009	0.991848	10.8705
1752	0.0428182	0.00382877	0.987524	8.879
1753	0.0052134	0.00176321	0.994838	16.8572
1754	0.00395417	0.00152222	0.993976	18.2693
1755	0.0107379	0.0026379	0.990228	11.9912
1756	0.0070667	0.0019204	0.99322	15.5086
1757	0.00709449	0.000691488	0.997438	35.2469
1758	0.00584388	0.00153054	0.995184	18.6601
1759	0.0318834	0.00629066	0.977399	5.74867
1760	0.016814	0.00267941	0.989667	11.2927
1761	0.132314	0.00395497	0.988818	10.4474
1762	0.0336491	0.00459334	0.986965	7.66911
1763	0.0153326	0.00249225	0.992323	12.2437
1764	0.0156991	0.00398335	0.98788	9.20698
1765	0.00984751	0.00441911	0.98482	6.86899
1766	0.0120681	0.00315781	0.990264	10.3853
1767	0.0178465	0.00112049	0.994199	23.9003
1768	0.124444	0.00116479	0.996287	24.0651
1769	0.00163194	0.000335455	0.999102	59.1431
1770	0.00229413	0.00169372	0.995207	16.5377
1771	0.0319401	0.00216843	0.992033	13.6841
1772	0.0445606	0.0023299	0.991696	12.9719
1773	0.0612345	0.00284888	0.991005	12.3302
1774	0.00972643	0.0037906	0.988102	9.04001
1775	0.020155	0.00206766	0.990878	14.301
1776	0.0335091	0.00232603	0.992266	13.9022
1777	0.0512575	0.00485714	0.985064	6.34445
1778	0.0178608	0.00282808	0.993205	15.3046
1779	0.0268398	0.00503338	0.989275	9.56012
1780	0.00136562	0.000881606	0.996791	28.1407
1781	0.00904724	0.00112979	0.994272	23.4191
1782	0.00727636	0.00215913	0.991598	14.0138
1783	0.0111139	0.00248372	0.989853	12.507
1784	0.00151478	0.00079389	0.996723	32.0133
1785	0.00359492	0.00122264	0.995139	22.3682
1786	0.00202494	0.000769661	0.997071	32.9193
1787	0.00703588	0.00231	0.991236	13.3185
1788	0.0165555	0.00629889	0.988146	9.66605
1789	0.0132415	0.00635593	0.999864	102.631
1790	0.00383173	0.00086877	0.996926	29.8243
1791	0.0415813	0.000805271	0.997758	31.7222
1792	0.00305172	0.00201323	0.994044	14.3599
1793	0.0163069	0.00417707	0.987257	9.82942
1794	0.342968	0.00316246	0.990458	12.4623
1795	0.010108	0.00710192	0.975971	4.34011
1796	0.0214577	0.0027463	0.991004	10.8368
1797	0.0157307	0.00220735	0.993026	13.0691
1798	0.0060698	0.00251385	0.991217	11.749
1799	0.00746956	0.0036498	0.988409	8.11499
1800	0.00841933	0.00234125	0.99296	12.5973
1801	0.00181783	0.00152662	0.996099	17.8946
1802	0.00114164	0.000597999	0.997751	39.6528
1803	0.00788633	0.00156453	0.995731	17.9868
1804	0.0108243	0.00581974	0.979371	5.48655
1805	0.00444432	0.00178501	0.994044	16.0066
1806	0.00899282	0.00163506	0.993472	17.9868
1807	0.035435	0.0039705	0.989871	9.18275
1808	0.00320183	0.0017619	0.993569	15.9335
1809	0.00459267	0.00258338	0.992113	11.2563
1810	0.0321021	0.00945359	0.966645	3.29815
1811	0.476967	0.0035222	0.987879	8.4083
1812	0.0160514	0.00229173	0.991566	12.9719
1813	0.047108	0.00139661	0.994349	20.0543
1814	0.0046355	0.00101288	0.995511	26.2364
1815	0.00546354	0.00208394	0.99208	13.847
1816	0.076935	0.00442928	0.992829	12.507
1817	0.00468882	0.0020217	0.993476	14.8487
1818	0.0734611	0.00283489	0.990603	12.1583
1819	0.00793466	0.00230421	0.990155	12.9239
1820	0.0696106	0.00618929	0.983835	6.81532
1821	0.101159	0.0038624	0.991253	10.2031
1822	0.00567924	0.0028124	0.99048	10.5104
1823	0.0260397	0.00552593	0.988475	11.3663
1824	0.00603072	0.0022473	0.991186	13.4728
1825	0.0131955	0.00365007	0.990648	10.7038
1826	0.0456825	0.00316456	0.987789	9.58639
1827	0.00632341	0.00221742	0.994014	13.525
1828	0.0143544	0.00440646	0.99627	22.6587
1829	0.0037856	0.000775364	0.996469	32.6116
1830	0.0274157	0.00241173	0.991214	11.8689
1831	0.0184568	0.00263525	0.991954	12.3302
1832	0.0287027	0.00268914	0.99206	11.1484
1833	0.0391003	0.00235051	0.99364	13.847
1834	0.03579	0.00264966	0.991222	11.9502
1835	0.0118547	0.00334457	0.988357	9.13467
1836	0.0153263	0.00397245	0.987947	11.4784
1837	0.0324212	0.00195733	0.992383	14.9762
1838	0.00501678	0.00232242	0.99258	12.552
1839	0.02072	0.00725486	0.976859	5.33554
1840	0.00164293	0.000686057	0.997232	35.6066
1841	0.0154153	0.00442144	0.985785	6.93727
1842	0.0585288	0.00390774	0.98817	9.18275
1843	0.00253851	0.000700592	0.996491	35.2469
1844	0.0267693	0.00228789	0.992032	13.4728
1845	0.00364118	0.000753662	0.997341	33.2328
1846	0.0147401	0.00252182	0.992054	11.9094
1847	0.0176121	0.00317243	0.987717	10.5104
1848	0.0678072	0.00241088	0.991089	13.3695
1849	0.0167974	0.00355401	0.990084	11.3663
1850	0.148035	0.00294315	0.990068	11.3663
1851	0.0155389	0.00532228	0.992532	15.7893
1852	0.00468362	0.00242479	0.99257	12.2437
1853	0.00972988	0.00332491	0.992913	12.4623
1854	0.0295687	0.00152619	0.994199	18.08
1855	0.00932113	0.00300064	0.990089	11.4784
1856	0.00488365	0.00279453	0.991956	10.5421
1857	0.0206953	0.00332246	0.988045	9.85719
1858	0.0142558	0.00241737	0.99235	12.6889
1859	0.00592572	0.00165665	0.993945	17.1051
1860	0.0101576	0.00382524	0.985983	7.985
1861	0.291122	0.00597846	0.991336	11.1129
1862	0.00775807	0.00479499	0.98734	6.96496
1863	0.0089454	0.00329051	0.989146	10.7699
1864	0.0386025	0.00570213	0.978631	5.35191
1865	0.0131479	0.00404551	0.986445	8.26883
1866	0.0270248	0.00179019	0.994879	17.5349
1867	0.0120927	0.00182041	0.993208	16.0066
1868	0.00627609	0.00181626	0.994002	16.3824
1869	0.00275916	0.00104034	0.996209	25.4704
1870	0.00381482	0.00153137	0.995322	18.2693
1871	0.0913511	0.00849496	0.981869	6.80204
1872	0.00219557	0.00128831	0.995562	21.2771
1873	0.0115992	0.00291414	0.989768	10.6711
1874	0.023676	0.00254281	0.9898	11.4408
1875	0.00348921	0.00105705	0.996464	25.8477
1876	0.00975028	0.00314573	0.992261	14.9762
1877	0.0421705	0.00286924	0.99074	11.9094
1878	0.00638589	0.00206933	0.993776	14.3599
1879	0.0377201	0.0023333	0.990078	13.2679
1880	0.0163182	0.00220617	0.992411	13.4728
1881	0.00581159	0.00253071	0.990605	11.5545
1882	0.0215109	0.00759659	0.976116	5.66468
1883	0.00940393	0.00282486	0.989112	10.6062
1884	0.0191393	0.00287689	0.989272	11.2563
1885	0.12696	0.00230312	0.990811	12.9719
1886	0.00242754	0.00160917	0.994356	17.7129
1887	0.00510637	0.00154103	0.994531	18.2693
1888	0.0198457	0.00244739	0.990422	12.507
1889	0.0263929	0.00265789	0.991927	13.1677
1890	0.0046577	0.00235094	0.992426	12.1161
1891	0.00441764	0.00219475	0.992326	13.6306
1892	0.0116655	0.0025483	0.991751	11.9502
1893	0.0120512	0.00457683	0.984511	7.94862
1894	0.0506409	0.00326286	0.989939	11.0425
1895	0.0256946	0.00234008	0.990857	12.6889
1896	0.00650359	0.00306305	0.99172	11.4034
1897	0.00732147	0.00146612	0.993708	19.068
1898	0.00427126	0.00202145	0.992428	13.3695
1899	0.00134454	0.00118426	0.996726	22.5126
1900	0.00328928	0.00247961	0.993137	11.0425
1901	0.00587395	0.00583867	0.981897	5.10153
1902	0.0371037	0.00264897	0.990235	11.0776
1903	0.0163234	0.00203567	0.99302	14.7858
1904	0.396181	0.0136114	0.95202	2.50679
1905	0.0156618	0.0033943	0.990799	8.9473
1906	0.0233504	0.00149982	0.99314	18.4627
1907	0.00863519	0.00222252	0.992205	14.5394
1908	0.0745082	0.00877606	0.995925	20.4061
1909	0.0364059	0.00449472	0.98934	9.88511
1910	0.0225345	0.0015873	0.995142	17.0217
1911	0.0326854	0.00272465	0.991235	12.3739
1912	0.00335838	0.00296887	0.990888	9.56012
1913	0.0157664	0.00149502	0.992491	18.8619
1914	0.00987884	0.00142705	0.996158	19.7144
1915	0.0903892	0.00161426	0.995248	17.5349
1916	0.00280262	0.00127392	0.994825	21.5398
1917	0.00422034	0.0016387	0.993493	17.3604
1918	0.0285514	0.00406468	0.98824	8.0402
1919	0.00290783	0.00190882	0.994989	14.7858
1920	0.00600711	0.0027548	0.990504	10.8705
1921	0.144819	0.00356013	0.993021	12.3302
1922	0.0221764	0.00160506	0.993632	18.2693
1923	0.0617364	0.00412131	0.986919	8.34796
1924	0.0148643	0.00615075	0.983039	5.50386
1925	0.0103316	0.00277282	0.990113	11.1129
1926	0.0337742	0.00239345	0.991016	11.9502
1927	0.0038038	0.00235516	0.992496	12.1583
1928	0.017537	0.00213966	0.992321	15.1058
1929	0.00861438	0.00268378	0.991781	11.3294
1930	0.0297427	0.000848749	0.996344	30.343
1931	0.00395479	0.00287539	0.98953	10.2933
1932	0.0315978	0.00169027	0.994628	17.0217
1933	0.0507176	0.00288787	0.989711	12.1583
1934	0.00943137	0.00276758	0.990565	11.4784
1935	0.0331736	0.00676628	0.985687	7.686
1936	0.064921	0.00239161	0.990918	13.6306
1937	0.00391123	0.00222735	0.99283	12.8288
1938	0.0158375	0.00419347	0.997204	27.9156
1939	0.0206866	0.0018376	0.993203	15.5779
1940	0.0356727	0.00306506	0.992746	14.8487
1941	0.0606639	0.00424386	0.986298	7.58575
1942	0.00524442	0.0022282	0.990623	13.0203
1943	0.0282396	0.0035689	0.985832	8.72361
1944	0.00402053	0.00202822	0.994474	14.0703
1945	0.0390905	0.00375728	0.985868	8.15291
1946	0.486678	0.00323332	0.99034	9.18275
1947	0.0253708	0.00430911	0.990295	11.3663
1948	0.00924176	0.00267603	0.990842	11.9912
1949	0.00772772	0.00212446	0.99247	13.3185
1950	0.0118532	0.00442181	0.985236	7.33077
1951	0.0120944	0.00218517	0.992664	13.847
1952	0.000669435	0.000569924	0.997563	41.0523
1953	0.00172551	0.00073176	0.997927	33.8781
1954	0.00150376	0.00300752	0.999997	145.394
1955	0.0141952	0.00630276	0.983299	5.96486
1956	0.0100068	0.00539827	0.984426	6.20898
1957	0.00737047	0.00287	0.991236	10.8032
1958	0.0081648	0.00154498	0.99431	21.0208
1959	0.0129671	0.00107904	0.996003	25.2858
1960	0.0458632	0.0014051	0.994812	19.9397
1961	0.00300191	0.00132303	0.99584	20.8949
1962	0.0313516	0.00404504	0.987096	8.32803
1963	0.00389829	0.00130865	0.992933	21.2771
1964	0.00834481	0.00267589	0.99217	11.9502
1965	0.0139311	0.0022989	0.993372	14.6002
1966	0.00134405	0.000676596	0.997756	36.3484
1967	0.0598086	0.00255568	0.992112	12.1161
1968	0.00415899	0.00160304	0.994728	17.2745
1969	0.0078944	0.00246986	0.992614	11.9502
1970	0.0999921	0.00290384	0.992859	14.3599
1971	0.0105145	0.00235654	0.992521	13.525
1972	0.0280826	0.00256382	0.99017	11.5928
1973	0.0202429	0.0038355	0.999593	87.2361
1974	0.0326995	0.00255301	0.991742	14.479
1975	0.0205937	0.00214361	0.991351	13.9022
1976	0.0116246	0.00139569	0.993814	20.0543
1977	0.00173564	0.000740069	0.996509	32.9193
1978	0.00762583	0.00245345	0.989551	12.0326
1979	0.00853617	0.00291479	0.990643	10.5741
1980	0.0164634	0.00182204	0.993131	16.0066
1981	0.034849	0.00343867	0.989351	10.6711
1982	0.00293801	0.000918129	0.996055	27.4759
1983	0.0107765	0.00243133	0.990867	12.1161
1984	0.0105613	0.00186053	0.991627	15.44
1985	0.00824236	0.00320908	0.98989	9.74705
1986	0.0322768	0.00237479	0.991317	12.507
1987	0.0173247	0.00187569	0.992051	15.5086
1988	0.00609311	0.00440498	0.986859	6.67198
1989	0.00660841	0.00111058	0.995102	24.4017
1990	0.00277071	0.00112814	0.994639	23.7377
1991	0.00989577	0.00131289	0.996618	20.6476
1992	0.011935	0.00101203	0.995809	25.2858
1993	0.0126927	0.00438023	0.98952	9.33007
1994	0.17495	0.0053015	0.988469	9.58639
1995	0.00336481	0.00162955	0.994607	16.8572
1996	0.0745318	0.00160371	0.994513	17.5349
1997	0.00682331	0.0018515	0.992832	15.9335
1998	0.00150516	0.000735476	0.9974	32.3097
1999	0.0197271	0.00166943	0.994237	17.2745
[truncated: 28,001 more rows]

## Sheet: Eagle, Global
#individual	global.phase.error	phase.flip.rate	proportion.in.1cM.correct.runs	mean.correct.run.length.cM
1	0.468309	0.0101953	0.959104	2.97989
2	0.475967	0.012071	0.937835	2.57144
3	0.485141	0.00971005	0.958869	3.1809
4	0.415336	0.0102604	0.954828	2.9748
5	0.493877	0.0087086	0.966396	3.57892
6	0.450052	0.0126988	0.934845	2.4643
7	0.484252	0.0106443	0.951908	2.92248
8	0.480583	0.00866685	0.96377	3.54258
9	0.486466	0.011867	0.944207	2.57904
10	0.490379	0.0114046	0.945161	2.71552
11	0.480956	0.0138937	0.930923	2.24113
12	0.489939	0.013124	0.930638	2.3263
13	0.464386	0.0460009	0.722824	0.712423
14	0.478598	0.011247	0.949038	2.7738
15	0.454654	0.00880133	0.957868	3.52114
16	0.495973	0.00693499	0.971076	4.41144
17	0.495871	0.012967	0.930203	2.38676
18	0.486544	0.00686871	0.9722	4.47939
19	0.456118	0.00892061	0.961604	3.51404
20	0.482132	0.0119359	0.938568	2.58286
21	0.490415	0.0103783	0.95329	2.9748
22	0.485428	0.013113	0.93415	2.3263
23	0.489557	0.00974315	0.954106	3.18962
24	0.468906	0.00699154	0.971432	4.41144
25	0.491341	0.0128822	0.935193	2.40984
26	0.465498	0.0126512	0.935461	2.46604
27	0.49896	0.00820525	0.967153	3.78876
28	0.494568	0.01355	0.926857	2.22825
29	0.482872	0.0148565	0.92398	2.01005
30	0.474626	0.0218375	0.852443	1.2712
31	0.494688	0.0125182	0.93351	2.46256
32	0.498235	0.009532	0.95753	3.246
33	0.484628	0.0108947	0.952276	2.81407
34	0.487129	0.0131336	0.933808	2.37055
35	0.479537	0.010078	0.949572	3.0663
36	0.493978	0.0264226	0.845028	1.1046
37	0.494847	0.0114384	0.946604	2.69663
38	0.492651	0.0121337	0.944617	2.56388
39	0.482676	0.0115977	0.943676	2.67186
40	0.47684	0.00981781	0.95575	3.1636
41	0.491742	0.0121286	0.945262	2.50499
42	0.497852	0.0156386	0.913476	1.94398
43	0.462724	0.0101025	0.951079	3.10725
44	0.478772	0.00922935	0.961663	3.28573
45	0.470677	0.0100254	0.957088	3.09897
46	0.489502	0.00823238	0.965736	3.73602
47	0.443589	0.0144917	0.922496	2.17954
48	0.468093	0.0122916	0.942456	2.52128
49	0.498041	0.0120551	0.936289	2.58286
50	0.481598	0.0250699	0.833269	1.25025
51	0.49884	0.011099	0.945755	2.7871
52	0.490863	0.0104105	0.954044	3.00297
53	0.449927	0.0137077	0.928414	2.27177
54	0.49518	0.0118706	0.946879	2.63156
55	0.465148	0.0113524	0.947879	2.66981
56	0.46162	0.0114202	0.943237	2.72188
57	0.48768	0.0148939	0.921868	2.07335
58	0.493744	0.00632425	0.978501	4.83303
59	0.463061	0.00993996	0.954917	3.10725
60	0.471777	0.0106001	0.953421	2.92248
61	0.493305	0.0212848	0.866604	1.42194
62	0.482746	0.00934714	0.957732	3.30127
63	0.492602	0.0116228	0.94932	2.63952
64	0.438436	0.00659329	0.975656	4.59138
65	0.483173	0.0132987	0.932537	2.34191
66	0.462154	0.0108505	0.948317	2.84853
67	0.47357	0.00711379	0.973548	4.25024
68	0.477968	0.0110838	0.9526	2.79827
69	0.457106	0.0107684	0.946937	2.85319
70	0.477725	0.0100753	0.951457	3.0636
71	0.491735	0.00777961	0.964007	3.89447
72	0.482194	0.02754	0.810191	1.13589
73	0.493565	0.0146612	0.92186	2.10334
74	0.496775	0.0084627	0.96424	3.61976
75	0.498459	0.0100449	0.953895	3.06899
76	0.46001	0.00793651	0.963917	3.87716
77	0.492047	0.0126152	0.936064	2.41651
78	0.485127	0.015433	0.91171	2.01702
79	0.486184	0.0320884	0.770862	0.924601
80	0.467429	0.0090061	0.962008	3.40102
81	0.477035	0.0101938	0.954164	3.02641
82	0.468116	0.0115364	0.947442	2.66981
83	0.493504	0.0098619	0.955788	3.15501
84	0.476805	0.0101621	0.95237	3.05021
85	0.461532	0.0108247	0.948755	2.85319
86	0.493696	0.00954505	0.953226	3.246
87	0.494433	0.00948999	0.960883	3.27033
88	0.490975	0.00680009	0.971929	4.49092
89	0.488459	0.0144878	0.921797	2.14471
90	0.484475	0.0124327	0.933392	2.46953
91	0.474959	0.0102488	0.955479	3.03166
92	0.485661	0.0105069	0.948367	2.95967
93	0.485733	0.0115902	0.945869	2.6904
94	0.497789	0.012387	0.93867	2.51764
95	0.482591	0.0131323	0.930782	2.3966
96	0.484185	0.0211472	0.870603	1.41675
97	0.479135	0.00883004	0.95877	3.46519
98	0.48194	0.0132869	0.93198	2.35455
99	0.479453	0.0106906	0.949558	2.87434
100	0.478254	0.0091646	0.95536	3.34238
101	0.495294	0.0103526	0.950778	2.93477
102	0.473137	0.00897409	0.963034	3.49294
103	0.449708	0.00892282	0.95853	3.47209
104	0.491352	0.0214534	0.876631	1.44132
105	0.487113	0.00791046	0.96722	3.83877
106	0.494726	0.00964908	0.957625	3.21608
107	0.490562	0.0249971	0.834797	1.24668
108	0.474683	0.0069716	0.972894	4.39477
109	0.491576	0.013862	0.935351	2.20572
110	0.461498	0.0203241	0.871204	1.48109
111	0.487011	0.0210829	0.872568	1.44371
112	0.494294	0.0111066	0.953457	2.78043
113	0.486652	0.012172	0.941231	2.55076
114	0.447495	0.0163371	0.916013	1.93214
115	0.480053	0.0144591	0.925494	2.12124
116	0.470903	0.00589766	0.980117	5.15428
117	0.483586	0.00932598	0.96189	3.3328
118	0.436711	0.0115939	0.940964	2.52675
119	0.494811	0.00788554	0.968237	3.89882
120	0.468386	0.00900032	0.95838	3.42103
121	0.480176	0.0114953	0.94837	2.66573
122	0.488213	0.00900574	0.964377	3.43449
123	0.494897	0.0322839	0.751109	0.96607
124	0.493858	0.00892107	0.958129	3.45832
125	0.484883	0.00752445	0.972239	4.09559
126	0.496256	0.0241658	0.84673	1.10251
127	0.499352	0.0104538	0.956505	2.96974
128	0.499521	0.00930736	0.959997	3.25508
129	0.480158	0.0121531	0.938646	2.57334
130	0.474954	0.0107468	0.957071	2.88146
131	0.474168	0.0158472	0.908066	1.92468
132	0.483613	0.00798369	0.966277	3.84724
133	0.428945	0.00921965	0.960221	3.36494
134	0.472322	0.0139463	0.935351	2.16736
135	0.470745	0.00858221	0.961529	3.59737
136	0.444697	0.00978172	0.956788	3.12955
137	0.494414	0.0125263	0.940144	2.44359
138	0.494348	0.0205359	0.869129	1.544
139	0.497047	0.0398159	0.695018	0.794681
140	0.469213	0.0108774	0.950062	2.80277
141	0.482134	0.0134299	0.924699	2.29267
142	0.486697	0.0433899	0.734037	0.722752
143	0.478581	0.00908436	0.959635	3.38453
144	0.482725	0.00794304	0.967076	3.87716
145	0.480216	0.00819208	0.970257	3.85574
146	0.494358	0.0209611	0.883741	1.28952
147	0.484854	0.0101602	0.951457	3.03166
148	0.473372	0.00806305	0.967608	3.843
149	0.490558	0.0077759	0.968145	3.89882
150	0.48153	0.0110539	0.949712	2.79603
151	0.49846	0.0124562	0.944353	2.51946
152	0.474906	0.00805782	0.969356	3.8136
153	0.495449	0.00960501	0.955414	3.20133
154	0.499166	0.0103094	0.949956	2.97989
155	0.493828	0.00971241	0.951456	3.17222
156	0.487739	0.01317	0.933997	2.34979
157	0.486165	0.0187908	0.890451	1.60804
158	0.489632	0.00992716	0.954267	3.09897
159	0.481751	0.0208588	0.87185	1.4588
160	0.482187	0.0110802	0.943639	2.71552
161	0.496048	0.0176446	0.892861	1.75261
162	0.482516	0.0139097	0.924077	2.17818
163	0.460545	0.0112728	0.93525	2.72826
164	0.474406	0.0104372	0.952201	2.9748
165	0.456813	0.0207523	0.863443	1.45576
166	0.480074	0.0101629	0.953508	3.02903
167	0.484865	0.0120416	0.940598	2.5489
168	0.490088	0.019341	0.880719	1.56759
169	0.469134	0.0175196	0.897157	1.77129
170	0.477576	0.00821027	0.964693	3.7683
171	0.463335	0.0109619	0.947539	2.62364
172	0.49826	0.00926878	0.962334	3.32328
173	0.479485	0.009715	0.958593	3.19546
174	0.488898	0.0126804	0.938785	2.43676
175	0.492058	0.0111434	0.94575	2.7071
176	0.456699	0.0145195	0.92324	2.17682
177	0.498489	0.0108879	0.951875	2.84853
178	0.495163	0.0109121	0.947932	2.83695
179	0.451131	0.00536374	0.980969	5.6555
180	0.480717	0.0100633	0.951039	2.94468
181	0.491518	0.0114853	0.940461	2.66981
182	0.478099	0.00909354	0.957087	3.40102
183	0.48743	0.0097925	0.954481	3.12955
184	0.489718	0.0102091	0.958071	3.03694
185	0.489373	0.0359516	0.784358	0.838607
186	0.480848	0.0116459	0.942951	2.63752
187	0.479053	0.00853364	0.965408	3.59366
188	0.470766	0.0173678	0.900784	1.71387
189	0.481648	0.00943149	0.958809	3.27955
190	0.446062	0.0117267	0.942717	2.60991
191	0.476373	0.0102214	0.952946	2.98754
192	0.478763	0.00989701	0.95782	3.15501
193	0.490873	0.0138557	0.928987	2.19324
194	0.491268	0.00937888	0.957224	3.29815
195	0.495158	0.00995039	0.956172	3.15787
196	0.479184	0.0145116	0.920863	2.09955
197	0.482489	0.0159417	0.912367	1.91728
198	0.498713	0.0111832	0.945324	2.77822
199	0.47843	0.013499	0.932729	2.27474
200	0.470037	0.0177896	0.900617	1.53652
201	0.453363	0.0211501	0.86885	1.44252
202	0.498543	0.013048	0.933843	2.25271
203	0.4917	0.00935673	0.958517	3.31067
204	0.487534	0.0119585	0.945858	2.57714
205	0.463975	0.00925147	0.959439	3.33918
206	0.485381	0.0105182	0.947636	2.90303
207	0.485999	0.0075567	0.970128	4.10041
208	0.46349	0.0122054	0.941355	2.60212
209	0.487979	0.00898538	0.958562	3.44807
210	0.450563	0.011182	0.943591	2.7871
211	0.481547	0.0172274	0.900246	1.8052
212	0.481852	0.0213015	0.856304	1.44013
213	0.481842	0.00830189	0.9645	3.78465
214	0.481281	0.010204	0.951433	3.02116
215	0.480099	0.0129201	0.929924	2.40817
216	0.48763	0.0103268	0.950636	3.01074
217	0.481939	0.0114458	0.94632	2.70081
218	0.493787	0.0118128	0.947381	2.61774
219	0.484428	0.0134599	0.92775	2.33096
220	0.48078	0.0109961	0.948715	2.82775
221	0.438377	0.0111023	0.949554	2.79156
222	0.468575	0.00992659	0.953592	3.11558
223	0.498559	0.0125842	0.943312	2.45909
224	0.496949	0.0180847	0.895192	1.66879
225	0.49784	0.00902416	0.961896	3.38453
226	0.48542	0.0115788	0.945266	2.6904
227	0.491736	0.011872	0.944307	2.64352
228	0.49883	0.00922675	0.962949	3.38453
229	0.49699	0.0250612	0.832355	1.23389
230	0.467978	0.0104007	0.956748	3.03166
231	0.488813	0.00722215	0.971978	4.26062
232	0.474428	0.00863273	0.96225	3.58259
233	0.467909	0.00763731	0.966093	4.09559
234	0.477373	0.0132563	0.933929	2.36252
235	0.496857	0.0160213	0.91467	1.9375
236	0.466576	0.00899128	0.968134	3.38125
237	0.48374	0.00912562	0.96193	3.44127
238	0.470984	0.00839939	0.962445	3.68474
239	0.470739	0.0110431	0.944297	2.8118
240	0.477474	0.00819687	0.96692	3.74806
241	0.467367	0.0194368	0.886218	1.61773
242	0.487296	0.00995395	0.958222	3.07983
243	0.451235	0.00801223	0.966212	3.843
244	0.474105	0.010519	0.956679	2.9422
245	0.49291	0.0102419	0.952582	3.03166
246	0.486146	0.0131784	0.940704	2.28816
247	0.473426	0.00651425	0.976734	4.67754
248	0.495364	0.0101028	0.952148	3.05556
249	0.484231	0.0108462	0.944126	2.84853
250	0.454623	0.013371	0.936188	2.25126
251	0.496558	0.0153165	0.907671	2.00313
252	0.483585	0.0156497	0.91694	1.95926
253	0.497773	0.0211396	0.865091	1.45697
254	0.472441	0.00804578	0.967587	3.85574
255	0.487239	0.0107984	0.951023	2.86961
256	0.467239	0.0125887	0.946323	2.46953
257	0.484854	0.0116234	0.946073	2.64954
258	0.459522	0.0151419	0.919495	2.05382
259	0.492121	0.00856326	0.963849	3.6577
260	0.483487	0.0120346	0.946232	2.62759
261	0.481231	0.0117251	0.941172	2.6197
262	0.479279	0.00948815	0.956213	3.2734
263	0.499215	0.0119895	0.940179	2.5545
264	0.493286	0.024111	0.843824	1.25115
265	0.482149	0.0117066	0.945303	2.54704
266	0.498024	0.0217445	0.865358	1.39077
267	0.485301	0.0143024	0.925815	2.05382
268	0.470613	0.0122002	0.945757	2.53778
269	0.487908	0.0125707	0.938794	2.46778
270	0.482723	0.00830737	0.963358	3.6731
271	0.483291	0.0151141	0.924525	2.05382
272	0.489701	0.0174165	0.901448	1.54332
273	0.435668	0.0106512	0.95085	2.88146
274	0.481835	0.00950828	0.966887	3.2734
275	0.48313	0.0100096	0.954834	3.11558
276	0.459423	0.0181677	0.890764	1.7164
277	0.47438	0.010365	0.956285	2.97227
278	0.497683	0.0118171	0.948179	2.58861
279	0.489579	0.0091533	0.964601	3.3911
280	0.454065	0.0116228	0.942129	2.62957
281	0.494565	0.0188659	0.883925	1.6744
282	0.455698	0.00746825	0.96731	4.09079
283	0.482097	0.0110779	0.954151	2.7541
284	0.496727	0.0107665	0.956886	2.88861
285	0.490176	0.016067	0.923044	1.95487
286	0.494455	0.00915958	0.957782	3.36494
287	0.485127	0.0162249	0.91162	1.86005
288	0.49588	0.014999	0.915634	2.09702
289	0.465427	0.0121926	0.939831	2.53778
290	0.47995	0.0102542	0.952751	3.05823
291	0.486438	0.00849539	0.964647	3.65005
292	0.457523	0.00807331	0.969227	3.77237
293	0.460873	0.0117133	0.94592	2.65155
294	0.484394	0.0071386	0.970979	4.29735
295	0.471732	0.013871	0.929361	2.2498
296	0.441645	0.00810409	0.965045	3.86001
297	0.478521	0.0105618	0.955173	2.95215
298	0.493062	0.0128687	0.935264	2.32165
299	0.464591	0.0206722	0.866114	1.49697
300	0.492807	0.0112712	0.951855	2.71552
301	0.468857	0.0100977	0.95097	3.04755
302	0.48251	0.0110597	0.944272	2.80502
303	0.475827	0.00756058	0.968211	4.14916
304	0.497816	0.0135883	0.929621	2.29871
305	0.498303	0.00878078	0.962629	3.5643
306	0.47434	0.0106427	0.949931	2.92985
307	0.473683	0.00972672	0.953506	3.14648
308	0.486695	0.00964055	0.957754	3.18962
309	0.498666	0.0203368	0.885685	1.47234
310	0.482892	0.0124271	0.941491	2.4996
311	0.475079	0.0150985	0.919249	2.05746
312	0.46227	0.0108018	0.950883	2.8462
313	0.485074	0.0110957	0.943769	2.80728
314	0.494592	0.00685171	0.972566	4.54947
315	0.474877	0.022005	0.854589	1.38086
316	0.477012	0.0099754	0.950647	3.06899
317	0.442809	0.0109091	0.949594	2.8602
318	0.480141	0.00933965	0.961411	3.29504
319	0.450312	0.012472	0.94469	2.50319
320	0.490678	0.0104255	0.955138	2.96974
321	0.492195	0.00788623	0.966939	3.91632
322	0.486794	0.0108457	0.948925	2.82546
323	0.499313	0.0171238	0.91855	1.71979
324	0.471211	0.0117842	0.946436	2.67596
325	0.468119	0.00574581	0.979432	5.36838
326	0.471714	0.0148583	0.92996	2.05989
327	0.470715	0.0131353	0.940707	2.27771
328	0.494134	0.00992001	0.953746	3.11002
329	0.492582	0.0102371	0.957492	2.99781
330	0.491908	0.0123735	0.932782	2.48359
331	0.494909	0.011414	0.946322	2.724
332	0.499865	0.00960709	0.95482	3.19839
333	0.470115	0.0125913	0.940691	2.46953
334	0.455638	0.00746652	0.970212	4.10523
335	0.482408	0.00965519	0.961901	3.27033
336	0.498884	0.0222969	0.855436	1.39022
337	0.454357	0.00786164	0.969487	3.93399
338	0.48827	0.011126	0.953953	2.80052
339	0.480198	0.0115368	0.944438	2.7092
340	0.476085	0.00803519	0.965349	3.85149
341	0.493416	0.00710165	0.96858	4.30265
342	0.494328	0.0120588	0.935886	2.57334
343	0.499065	0.028423	0.797267	1.10147
344	0.491416	0.0119402	0.945301	2.63156
345	0.49695	0.049148	0.698829	0.66453
346	0.494665	0.018314	0.895622	1.68166
347	0.492815	0.0116305	0.944902	2.54333
348	0.49019	0.0224877	0.855641	1.36147
349	0.489455	0.0101346	0.954848	3.04755
350	0.492511	0.0106253	0.950112	2.94717
351	0.460625	0.0197082	0.876736	1.597
352	0.473248	0.0106145	0.952632	2.90062
353	0.464368	0.00769315	0.968173	4.05278
354	0.495228	0.0112686	0.947248	2.76282
355	0.499505	0.00904325	0.957198	3.40102
356	0.483276	0.0178619	0.892214	1.73173
357	0.496379	0.0185354	0.901304	1.60656
358	0.47297	0.0138818	0.934188	2.24546
359	0.435327	0.0109334	0.945427	2.82318
360	0.460198	0.0087431	0.960209	3.57159
361	0.481645	0.0122274	0.942766	2.54518
362	0.473889	0.0108271	0.949595	2.78043
363	0.496927	0.0113012	0.947097	2.73468
364	0.490034	0.00941602	0.960537	3.30127
365	0.496811	0.0163475	0.905559	1.88925
366	0.4676	0.0120166	0.939081	2.58095
367	0.466553	0.00817276	0.966845	3.77237
368	0.455614	0.0120691	0.942246	2.57904
369	0.48451	0.00893148	0.961975	3.46175
370	0.466283	0.00939913	0.962202	3.24298
371	0.488645	0.00966218	0.957108	3.19546
372	0.484932	0.00838986	0.965377	3.70823
373	0.484244	0.00848921	0.96521	3.68863
374	0.495881	0.0130148	0.936315	2.36733
375	0.468812	0.0111445	0.947529	2.78487
376	0.493928	0.00874612	0.961315	3.55341
377	0.492502	0.0145914	0.927803	2.03111
378	0.490208	0.0094536	0.964391	3.25812
379	0.49006	0.00831238	0.965956	3.70823
380	0.489418	0.00968889	0.953385	3.24902
381	0.496175	0.01032	0.952576	2.91516
382	0.485397	0.00916065	0.957729	3.36494
383	0.461729	0.0146648	0.918106	2.11098
384	0.444905	0.00934792	0.96453	3.32645
385	0.49564	0.0139062	0.925324	2.21271
386	0.498811	0.0147656	0.92059	2.08574
387	0.454477	0.0105314	0.956765	2.98498
388	0.490439	0.0103477	0.949792	2.99266
389	0.471223	0.00998088	0.955789	3.12115
390	0.468889	0.00934277	0.956556	3.28264
391	0.475107	0.0122284	0.942649	2.52675
392	0.473864	0.00909968	0.95982	3.44807
393	0.492779	0.0214641	0.862854	1.42659
394	0.484099	0.0112915	0.950699	2.72613
395	0.476468	0.00802335	0.967698	3.83456
396	0.493195	0.00930009	0.959617	3.3328
397	0.478302	0.0086144	0.969118	3.5643
398	0.472882	0.010286	0.957503	3.02116
399	0.485911	0.00936596	0.962173	3.23997
400	0.482821	0.00802049	0.966438	3.77646
401	0.489803	0.049016	0.710564	0.665925
402	0.492375	0.0165016	0.908159	1.8811
403	0.489076	0.0126779	0.9396	2.46256
404	0.460869	0.0245404	0.849072	1.21499
405	0.498119	0.0101235	0.953977	3.04224
406	0.497771	0.0106889	0.948513	2.85786
407	0.470617	0.00869123	0.96584	3.56794
408	0.4515	0.00866411	0.963669	3.49294
409	0.485901	0.0159772	0.913702	1.92468
410	0.479648	0.0122574	0.937011	2.59053
411	0.47526	0.0113591	0.942381	2.71341
412	0.465488	0.0107145	0.952887	2.90062
413	0.468462	0.00916414	0.961971	3.3328
414	0.472969	0.0144118	0.929563	1.92256
415	0.495847	0.0106878	0.95108	2.91273
416	0.49842	0.0156643	0.909185	1.91622
417	0.49897	0.0219	0.871367	1.31826
418	0.486342	0.0119854	0.944996	2.59631
419	0.493067	0.00999612	0.956624	3.088
420	0.497003	0.00946017	0.954557	3.22798
421	0.468461	0.00959538	0.955263	3.19546
422	0.483538	0.0138834	0.926113	2.26147
423	0.451893	0.00938203	0.964059	3.27647
424	0.478712	0.0150945	0.914013	2.02522
425	0.498984	0.0132205	0.934525	2.37863
426	0.483894	0.0107856	0.948387	2.89581
427	0.452808	0.00944742	0.953636	3.26727
428	0.446709	0.00814157	0.968808	3.78876
429	0.475645	0.0107643	0.945629	2.87908
430	0.444981	0.00913683	0.962129	3.43788
431	0.498315	0.0196594	0.88666	1.55086
432	0.478169	0.0331118	0.753939	0.905409
433	0.485092	0.00873188	0.968305	3.55341
434	0.464646	0.0122158	0.934379	2.24113
435	0.48976	0.01203	0.944686	2.57334
436	0.486747	0.0272115	0.823451	1.12273
437	0.478266	0.0167996	0.905787	1.83366
438	0.489229	0.0114918	0.943619	2.724
439	0.469367	0.0165122	0.905882	1.84334
440	0.448311	0.0097136	0.959934	3.20721
441	0.480575	0.0135405	0.933739	2.30631
442	0.474471	0.00735877	0.970178	4.11491
443	0.494258	0.0128807	0.937128	2.46778
444	0.482187	0.0250237	0.833617	1.22652
445	0.498073	0.0159216	0.90731	1.92256
446	0.482888	0.01253	0.939031	2.4539
447	0.492505	0.00862814	0.966183	3.55703
448	0.498224	0.0149299	0.927499	2.10081
449	0.489041	0.0181169	0.900385	1.69226
450	0.480324	0.00685255	0.97114	4.49671
451	0.424532	0.010605	0.948437	2.9176
452	0.496626	0.0103707	0.956958	2.9901
453	0.470222	0.00854801	0.962991	3.60853
454	0.485648	0.00969356	0.955963	3.16934
455	0.492323	0.00969366	0.955955	3.20427
456	0.492506	0.00897798	0.964424	3.48248
457	0.457632	0.0262167	0.804362	1.1311
458	0.49864	0.010674	0.945341	2.705
459	0.497855	0.0121765	0.945356	2.562
460	0.48193	0.0112842	0.939652	2.72613
461	0.474113	0.0127419	0.942998	2.33877
462	0.486334	0.00818599	0.968126	3.80944
463	0.498458	0.0252883	0.813183	1.09456
464	0.481231	0.00870239	0.965045	3.61226
465	0.450346	0.00954916	0.954083	3.25205
466	0.467837	0.0115332	0.944274	2.65559
467	0.481083	0.0136657	0.930945	2.28068
468	0.493493	0.0120145	0.94331	2.59631
469	0.472108	0.0127508	0.928856	2.46256
470	0.462814	0.0123518	0.939514	2.50679
471	0.475225	0.0172669	0.894515	1.82693
472	0.494323	0.00964999	0.955676	3.19546
473	0.496036	0.0141712	0.926232	2.19049
474	0.497726	0.012719	0.934936	2.3372
475	0.483905	0.00829781	0.962477	3.74003
476	0.48902	0.00944535	0.957101	3.3328
477	0.49894	0.0111587	0.945031	2.79603
478	0.495221	0.0104102	0.955121	3.01074
479	0.499292	0.0118425	0.941869	2.62957
480	0.495503	0.0126012	0.938754	2.48891
481	0.478121	0.00962022	0.95905	3.24902
482	0.483184	0.0200921	0.879992	1.52311
483	0.492103	0.0229954	0.849869	1.34261
484	0.483273	0.015735	0.914657	1.9759
485	0.474018	0.0114198	0.938178	2.71552
486	0.495084	0.010043	0.954807	3.12115
487	0.476423	0.0175158	0.899568	1.76235
488	0.485876	0.00872069	0.963472	3.60853
489	0.480992	0.0103182	0.949982	2.96974
490	0.48163	0.00978245	0.956038	3.1636
491	0.476364	0.00671422	0.975348	4.59138
492	0.493937	0.00986088	0.953242	3.12955
493	0.489754	0.0123802	0.934579	2.50859
494	0.497272	0.00964418	0.958888	3.20721
495	0.492859	0.00989745	0.958583	3.09348
496	0.492304	0.00856459	0.965695	3.63863
497	0.456425	0.00968424	0.961032	3.21608
498	0.487541	0.00906085	0.961399	3.44127
499	0.4575	0.0105086	0.950331	3.00555
500	0.489508	0.00860043	0.965236	3.59737
501	0.491207	0.00811126	0.969866	3.7683
502	0.499895	0.0128418	0.935777	2.43167
503	0.468924	0.00858706	0.961311	3.61976
504	0.488482	0.00873804	0.961725	3.52469
505	0.49618	0.0126041	0.937235	2.4643
506	0.479913	0.00970936	0.96183	3.22202
507	0.477828	0.0200296	0.872168	1.52112
508	0.491646	0.00796921	0.966502	3.86856
509	0.488308	0.0218347	0.863874	1.41847
510	0.49405	0.00937463	0.956216	3.29815
511	0.49568	0.0375433	0.776419	0.830425
512	0.460282	0.00953228	0.960686	3.25508
513	0.481404	0.0106149	0.950391	2.91516
514	0.472439	0.0112488	0.945071	2.75845
515	0.49051	0.0176489	0.905938	1.75791
516	0.473073	0.0111844	0.951205	2.78043
517	0.489178	0.0169827	0.909491	1.79314
518	0.458697	0.0115837	0.945064	2.69455
519	0.492052	0.00829317	0.962603	3.78465
520	0.485181	0.0102175	0.957742	3.03694
521	0.457308	0.00795079	0.96923	3.92956
522	0.487055	0.0132443	0.929059	2.35296
523	0.468653	0.0089678	0.962002	3.44807
524	0.460114	0.012001	0.942767	2.63752
525	0.461419	0.0101291	0.953882	3.07711
526	0.479716	0.00749456	0.966018	4.12952
527	0.488713	0.0109042	0.945461	2.79827
528	0.477522	0.0198099	0.880891	1.52112
529	0.458802	0.00796614	0.965266	3.88147
530	0.483322	0.0304217	0.779552	1.03514
531	0.497271	0.0101168	0.953571	3.07711
532	0.488619	0.010015	0.954662	3.06092
533	0.480733	0.0189743	0.890293	1.63901
534	0.485598	0.0124134	0.942453	2.51764
535	0.49463	0.0103929	0.95368	3.00814
536	0.482057	0.0251352	0.838552	1.25384
537	0.479351	0.0109089	0.953991	2.83464
538	0.488663	0.0108376	0.953249	2.8462
539	0.497145	0.00922503	0.95553	3.35524
540	0.480009	0.00589186	0.978507	5.20037
541	0.482013	0.0160165	0.910532	1.93214
542	0.495001	0.0113324	0.949461	2.74759
543	0.473001	0.0102163	0.951933	3.05288
544	0.433509	0.00787541	0.965244	3.81777
545	0.497388	0.0109392	0.954533	2.85085
546	0.479786	0.010537	0.955417	2.9103
547	0.492626	0.0105652	0.951136	2.92248
548	0.479363	0.00970521	0.954002	3.20133
549	0.48266	0.0106366	0.951212	2.93477
550	0.478013	0.00946578	0.959164	3.2734
551	0.487047	0.0129751	0.933524	2.38513
552	0.476845	0.0195095	0.892589	1.36787
553	0.49012	0.00836161	0.969348	3.63106
554	0.491658	0.00798283	0.964518	3.83035
555	0.498137	0.00955654	0.961989	3.24298
556	0.494693	0.0161186	0.90836	1.92681
557	0.486448	0.00754033	0.966185	4.14916
558	0.46646	0.00937269	0.960692	3.28883
559	0.478927	0.0132644	0.93039	2.32785
560	0.486675	0.00992291	0.957598	3.11558
561	0.433856	0.00812824	0.968353	3.79288
562	0.432746	0.00876395	0.96101	3.54258
563	0.476233	0.0102162	0.954774	2.97989
564	0.48158	0.0104274	0.952143	2.97227
565	0.495474	0.0100931	0.95488	3.09348
566	0.493692	0.00905975	0.960518	3.46175
567	0.484491	0.00914964	0.962842	3.42438
568	0.462546	0.0148954	0.91436	2.07212
569	0.478094	0.00890173	0.958423	3.47209
570	0.458541	0.00907231	0.956098	3.40766
571	0.494606	0.00975636	0.959587	3.20133
572	0.495782	0.0143087	0.922838	2.15
573	0.491091	0.0169915	0.904561	1.8052
574	0.481833	0.0116923	0.947392	2.6904
575	0.485499	0.00627986	0.974586	4.81968
576	0.475245	0.0317751	0.754674	0.985441
577	0.486177	0.0122863	0.944858	2.57144
578	0.480313	0.00976577	0.956901	3.19839
579	0.477658	0.0104888	0.957076	2.91273
580	0.496792	0.0177378	0.896863	1.74124
581	0.473256	0.0257124	0.827495	1.17213
582	0.455937	0.010633	0.948114	2.8934
583	0.476593	0.00995432	0.955042	3.09074
584	0.483526	0.0115877	0.94428	2.74112
585	0.477153	0.00848093	0.962804	3.6731
586	0.482159	0.00955964	0.959726	3.21905
587	0.451329	0.00632451	0.974385	4.74754
588	0.486137	0.0157047	0.914481	1.97144
589	0.474307	0.0078079	0.968578	3.94734
590	0.485183	0.0104241	0.948948	2.81862
591	0.482473	0.0114426	0.944057	2.71764
592	0.483531	0.0213319	0.859933	1.45152
593	0.476465	0.00862077	0.962446	3.58996
594	0.491007	0.00870641	0.962654	3.5643
595	0.460713	0.0092047	0.961944	3.3488
596	0.479527	0.0176522	0.89511	1.708
597	0.495631	0.0117424	0.942387	2.65155
598	0.489592	0.0113955	0.9466	2.76282
599	0.4918	0.0104758	0.951895	2.96974
600	0.497813	0.0136521	0.933765	2.31396
601	0.476015	0.0154369	0.914803	1.98151
602	0.48712	0.0116069	0.946931	2.66777
603	0.492728	0.0117318	0.942093	2.67801
604	0.485981	0.0085546	0.963609	3.61226
605	0.466897	0.0189259	0.88898	1.61101
606	0.49543	0.0307875	0.763118	0.974978
607	0.490067	0.0102835	0.957537	2.99266
608	0.480366	0.0126812	0.936446	2.42323
609	0.492731	0.0106486	0.953849	2.85085
610	0.475833	0.00796609	0.965152	3.83035
611	0.47762	0.0106563	0.950515	2.87197
612	0.478979	0.0117679	0.945433	2.63354
613	0.493809	0.0096603	0.957423	3.21016
614	0.489308	0.0101468	0.952636	3.03959
615	0.4838	0.0103766	0.956108	2.95215
616	0.494582	0.0205091	0.87587	1.50928
617	0.493749	0.0114921	0.949203	2.71341
618	0.485991	0.00962194	0.957905	3.2734
619	0.448395	0.0117435	0.933197	2.60796
620	0.474828	0.0116074	0.943911	2.64753
621	0.494454	0.0106743	0.952989	2.9176
622	0.485279	0.0192149	0.888788	1.6125
623	0.465617	0.0133865	0.929805	2.26587
624	0.488037	0.0112272	0.953898	2.74112
625	0.449723	0.00829572	0.965184	3.75209
626	0.486417	0.0102006	0.959478	3.01855
627	0.480097	0.00871021	0.964884	3.61976
628	0.470247	0.00711127	0.971835	4.35093
629	0.498849	0.0175611	0.897031	1.76681
630	0.485208	0.0148928	0.9203	2.02875
631	0.471751	0.0178483	0.89489	1.73604
632	0.447767	0.01104	0.947803	2.79156
633	0.475275	0.0115575	0.946686	2.64753
634	0.499893	0.0130064	0.937666	2.35933
635	0.496389	0.0116752	0.944311	2.64954
636	0.498132	0.00982896	0.957426	3.11836
637	0.483925	0.0189564	0.892932	1.5818
638	0.494529	0.00910396	0.956165	3.36494
639	0.480935	0.0118948	0.937995	2.60406
640	0.475147	0.026178	0.816211	1.21288
641	0.499557	0.0105733	0.952112	2.92739
642	0.474755	0.00786816	0.967727	3.92073
643	0.498276	0.0184111	0.899344	1.43599
644	0.494959	0.0131218	0.933052	2.36252
645	0.482958	0.00767627	0.972246	4.03404
646	0.498047	0.0187982	0.896003	1.59481
647	0.475386	0.00832535	0.964721	3.70037
648	0.487774	0.0142514	0.931847	2.15931
649	0.443884	0.00929415	0.965031	3.31381
650	0.498239	0.00938708	0.955463	3.29504
651	0.498815	0.0107933	0.952876	2.88146
652	0.483687	0.0107372	0.951405	2.87908
653	0.499875	0.00967016	0.959246	3.2734
654	0.480341	0.0308215	0.767453	1.00939
655	0.49537	0.00919691	0.960364	3.32645
656	0.488549	0.0114152	0.952056	2.67186
657	0.493716	0.022167	0.85294	1.25973
658	0.478332	0.0111012	0.944012	2.68626
659	0.459513	0.0101594	0.953482	3.0663
660	0.488988	0.00673846	0.975276	4.61567
661	0.473744	0.00956649	0.955305	3.21608
662	0.46061	0.00867752	0.962054	3.57892
663	0.495753	0.0108427	0.953976	2.79156
664	0.472172	0.0106787	0.953972	2.93724
665	0.458782	0.00928598	0.963408	3.3488
666	0.477085	0.0122678	0.941428	2.53409
667	0.48623	0.048732	0.701225	0.647753
668	0.489768	0.0115893	0.940469	2.63553
669	0.455316	0.011457	0.944028	2.73897
670	0.469545	0.0117563	0.939458	2.60991
671	0.478756	0.0146568	0.920421	2.12383
672	0.488142	0.0140246	0.925074	2.24691
673	0.48135	0.0102017	0.95581	3.04755
674	0.472351	0.0125423	0.939988	2.41484
675	0.4828	0.00845538	0.962035	3.69645
676	0.481436	0.010129	0.957334	3.06092
677	0.485864	0.0199794	0.884332	1.5488
678	0.494865	0.0106479	0.952586	2.96974
679	0.494526	0.0081502	0.967053	3.74806
680	0.470771	0.0121381	0.94205	2.57714
681	0.469496	0.00801187	0.967068	3.86856
682	0.491008	0.037938	0.698371	0.800515
683	0.465259	0.0108291	0.952889	2.88622
684	0.485129	0.0106061	0.949647	2.97989
685	0.484648	0.0154456	0.906705	1.97814
686	0.49315	0.0100158	0.956618	3.08527
687	0.446245	0.00912912	0.962284	3.37471
688	0.477714	0.013703	0.927726	2.29267
689	0.480222	0.00962768	0.960767	3.19839
690	0.482438	0.00749736	0.969047	4.09079
691	0.486122	0.0242603	0.829504	1.2561
692	0.484324	0.0120184	0.943431	2.54518
693	0.494716	0.0088621	0.960507	3.47554
694	0.469156	0.00883077	0.964461	3.53541
695	0.480552	0.00784846	0.967011	3.95181
696	0.489937	0.00951871	0.960873	3.20721
697	0.499552	0.014991	0.913698	2.05867
698	0.42513	0.00670523	0.976115	4.60957
699	0.488648	0.0102824	0.954291	2.89821
700	0.488871	0.0109572	0.946365	2.68419
701	0.449841	0.00970648	0.958802	3.15787
702	0.492211	0.0115806	0.944539	2.66777
703	0.479816	0.00785177	0.968191	3.91193
704	0.493515	0.0109116	0.951322	2.84853
705	0.498676	0.0120442	0.940195	2.62957
706	0.47261	0.0117372	0.947556	2.60212
707	0.488631	0.0105437	0.955291	2.89821
708	0.483501	0.0162883	0.908971	1.89541
709	0.488669	0.0189017	0.878463	1.63593
710	0.498577	0.0234228	0.845801	1.29382
711	0.452242	0.0079964	0.963445	3.83035
712	0.479301	0.0122508	0.943885	2.5231
713	0.482015	0.00914411	0.961102	3.37797
714	0.468105	0.0168987	0.902108	1.81458
715	0.485901	0.0101492	0.952269	3.05823
716	0.491927	0.00968407	0.962665	3.20427
717	0.47222	0.0128937	0.929871	2.25708
718	0.472025	0.0151359	0.918056	2.05746
719	0.461713	0.0122169	0.936533	2.51401
720	0.491087	0.00875124	0.964505	3.51051
721	0.486613	0.00952051	0.958925	3.19254
722	0.472931	0.0372452	0.772447	0.839212
723	0.496675	0.0105228	0.951466	2.96469
724	0.495855	0.0200209	0.879149	1.55501
725	0.461734	0.0129768	0.930571	2.37701
726	0.494465	0.0371218	0.736026	0.743543
727	0.472941	0.00922619	0.962028	3.39771
728	0.480282	0.0201749	0.880571	1.5345
729	0.479987	0.0128962	0.934628	2.39331
730	0.470007	0.0120515	0.946485	2.58095
731	0.485594	0.0102833	0.949331	2.98754
732	0.49295	0.0111644	0.948272	2.7738
733	0.467515	0.00860931	0.957959	3.55703
734	0.485894	0.0091377	0.955996	3.42775
735	0.46951	0.0136318	0.935792	2.28666
736	0.495019	0.0114228	0.946995	2.69247
737	0.458747	0.0417206	0.739406	0.748166
738	0.494402	0.0103196	0.949174	2.96469
739	0.497528	0.0106869	0.956412	2.87197
740	0.49599	0.0141797	0.929589	2.20154
741	0.489485	0.0128426	0.93507	2.32475
742	0.462676	0.0106486	0.949937	2.88861
743	0.477634	0.0119488	0.941322	2.59631
744	0.498302	0.0113559	0.949592	2.74976
745	0.479709	0.0141771	0.931476	2.20991
746	0.490655	0.0101241	0.95548	3.09622
747	0.456892	0.00935609	0.957784	3.32328
748	0.488165	0.00947555	0.957555	3.29815
749	0.489214	0.0365418	0.786885	0.842861
750	0.484966	0.0117184	0.945598	2.63156
751	0.4955	0.0118153	0.942194	2.62167
752	0.484277	0.00936945	0.956771	3.2734
753	0.482851	0.0202823	0.876941	1.52979
754	0.493947	0.0109419	0.950873	2.87197
755	0.475257	0.0205987	0.878486	1.46739
756	0.471331	0.00812935	0.963972	3.78465
757	0.484949	0.00923053	0.959698	3.246
758	0.472485	0.0121309	0.943766	2.46953
759	0.475081	0.00824305	0.965205	3.73203
760	0.483982	0.00905471	0.960873	3.42775
761	0.493246	0.00833409	0.96269	3.69253
762	0.465191	0.00956193	0.956473	3.2734
763	0.480865	0.0107237	0.95756	2.90787
764	0.465083	0.01872	0.892317	1.63058
765	0.466191	0.0103606	0.952434	2.92248
766	0.487794	0.00872689	0.960871	3.52826
767	0.472945	0.0131117	0.9303	2.37055
768	0.442061	0.00881311	0.963943	3.48945
769	0.463815	0.029075	0.794058	0.983219
770	0.491911	0.0161516	0.910935	1.94724
771	0.471778	0.0105615	0.951158	2.94717
772	0.493129	0.0141943	0.929904	2.19324
773	0.482329	0.0101536	0.952185	3.06899
774	0.458566	0.0102643	0.953674	2.99266
775	0.490831	0.00939151	0.957293	3.30753
776	0.474526	0.0103637	0.948269	2.99781
777	0.485361	0.0099009	0.955804	3.12674
778	0.489334	0.0179716	0.895616	1.73432
779	0.478115	0.0106685	0.95084	2.88384
780	0.491891	0.01677	0.90803	1.85905
781	0.458096	0.00932515	0.957439	3.32962
782	0.462573	0.017746	0.905995	1.76235
783	0.480848	0.011219	0.950469	2.72613
784	0.482162	0.00961903	0.957978	3.21016
785	0.476553	0.00837103	0.960065	3.67697
786	0.47926	0.0134902	0.930278	2.25854
787	0.498671	0.013536	0.928574	2.14603
788	0.490827	0.0102428	0.953798	2.97989
789	0.496456	0.0253996	0.826358	1.22009
790	0.490293	0.0103362	0.956454	2.9176
791	0.462462	0.009592	0.956347	3.19839
792	0.448086	0.0106568	0.951378	2.9176
793	0.485923	0.0169807	0.912229	1.72063
794	0.488271	0.00992871	0.954812	3.10173
795	0.484382	0.010766	0.948445	2.8649
796	0.462919	0.0101959	0.955269	3.04224
797	0.490025	0.0171231	0.899524	1.79683
798	0.49544	0.00942991	0.963936	3.30753
799	0.487933	0.0163541	0.90729	1.92256
800	0.498812	0.00997786	0.950332	3.09897
801	0.491441	0.0167375	0.906035	1.87001
802	0.497437	0.00775449	0.966405	3.91193
803	0.491863	0.0170769	0.889418	1.80333
804	0.471505	0.0105661	0.95215	2.92493
805	0.487119	0.0127946	0.93734	2.43847
806	0.48257	0.0125375	0.94081	2.43337
807	0.489337	0.0129592	0.938299	2.36573
808	0.476648	0.0123016	0.939488	2.41819
809	0.473659	0.00795998	0.962322	3.82196
810	0.474839	0.00941485	0.954415	3.28264
811	0.489968	0.0137645	0.931346	2.27474
812	0.465566	0.0118832	0.94469	2.62957
813	0.460509	0.0117718	0.947095	2.61774
814	0.497406	0.00910044	0.959011	3.42103
815	0.494451	0.0274614	0.815453	1.15315
816	0.468111	0.00857842	0.962362	3.58996
817	0.480496	0.00924708	0.959515	3.32962
818	0.484612	0.0126417	0.936391	2.45909
819	0.482384	0.0111069	0.946686	2.78265
820	0.490005	0.0122318	0.941268	2.4783
821	0.491704	0.0157933	0.907888	1.95926
822	0.452847	0.00861393	0.967638	3.60853
823	0.474136	0.00842204	0.966486	3.64243
824	0.492556	0.0185245	0.890666	1.68572
825	0.499549	0.0158021	0.909683	1.9681
826	0.476391	0.010913	0.955011	2.80728
827	0.470399	0.010553	0.956159	2.84388
828	0.491707	0.0195774	0.886599	1.60952
829	0.46029	0.00939478	0.957909	3.29815
830	0.490813	0.0100394	0.954203	3.09074
831	0.466321	0.00881732	0.963457	3.50698
832	0.485427	0.0197509	0.871095	1.55501
833	0.492809	0.0119332	0.944577	2.61774
834	0.47705	0.0102402	0.947721	3.0343
835	0.497627	0.0110964	0.949063	2.78265
836	0.485486	0.0116234	0.947812	2.61774
837	0.479622	0.0108715	0.949815	2.84853
838	0.487804	0.0248088	0.827547	1.26429
839	0.478024	0.0126079	0.933123	2.4453
840	0.473018	0.00964967	0.960132	3.25508
841	0.498173	0.00991371	0.957293	3.12115
842	0.485495	0.0101933	0.960008	3.04489
843	0.482458	0.0282324	0.819792	1.07966
844	0.493138	0.021405	0.858574	1.44431
845	0.498915	0.0239898	0.837622	1.29864
846	0.485025	0.0253334	0.83309	1.22998
847	0.453345	0.0076338	0.965488	4.05749
848	0.498599	0.0228688	0.843964	1.32881
849	0.472002	0.0105343	0.952438	2.95215
850	0.472001	0.017899	0.900036	1.71979
851	0.485087	0.0283358	0.807916	1.12526
852	0.487556	0.0101192	0.952211	3.08255
853	0.465213	0.0174203	0.89492	1.7686
854	0.488252	0.0110956	0.948563	2.724
855	0.486228	0.0111612	0.950867	2.75193
856	0.456772	0.00950468	0.960467	3.225
857	0.495345	0.0229012	0.842755	1.36147
858	0.491464	0.0090463	0.955811	3.41099
859	0.495427	0.0107422	0.95329	2.84388
860	0.4887	0.0161663	0.906784	1.91098
861	0.486206	0.00842359	0.965413	3.63484
862	0.491644	0.0123758	0.94559	2.50139
863	0.474848	0.0181597	0.895815	1.73604
864	0.48673	0.0114272	0.94558	2.65357
865	0.463743	0.00806688	0.964714	3.75613
866	0.449753	0.00839345	0.969294	3.68474
867	0.486778	0.0219816	0.85344	1.41847
868	0.493159	0.00863522	0.961837	3.57892
869	0.466215	0.010008	0.955178	3.1128
870	0.460962	0.00922126	0.96382	3.37797
871	0.489401	0.010802	0.951302	2.8602
872	0.484752	0.0150036	0.916343	1.9681
873	0.467231	0.0135322	0.93316	2.27622
874	0.490518	0.0140332	0.929683	2.15931
875	0.485093	0.0100704	0.95972	3.0636
876	0.486216	0.0111138	0.953857	2.7871
877	0.44298	0.00649434	0.973825	4.77352
878	0.498453	0.0108996	0.944525	2.8602
879	0.486174	0.00999331	0.954524	3.05556
880	0.497609	0.011286	0.94705	2.75193
881	0.4956	0.0146285	0.922121	2.15664
882	0.497477	0.012878	0.93672	2.42998
883	0.4654	0.013867	0.926613	2.24402
884	0.468618	0.00902697	0.963747	3.48945
885	0.4432	0.00873066	0.964737	3.58259
886	0.495006	0.0145845	0.923511	2.15664
887	0.480866	0.0301907	0.81668	0.999555
888	0.44781	0.0108638	0.94538	2.88146
889	0.478575	0.00796972	0.963926	3.8858
890	0.483306	0.00732689	0.971981	4.15905
891	0.495343	0.0102626	0.947449	2.98754
892	0.489201	0.00771917	0.965163	3.99707
893	0.482176	0.0105658	0.948099	2.94966
894	0.418744	0.00709399	0.968728	4.31328
895	0.431291	0.00731721	0.966087	4.19405
896	0.47975	0.0169919	0.906001	1.76681
897	0.456705	0.00963632	0.957924	3.23097
898	0.481321	0.00978233	0.958272	3.14364
899	0.46052	0.0104007	0.949951	3.01855
900	0.438817	0.0100942	0.951097	3.06092
901	0.481459	0.0124118	0.940687	2.48359
902	0.458436	0.00815589	0.968726	3.83035
903	0.454577	0.0107262	0.954474	2.86725
904	0.485257	0.00841685	0.96625	3.57525
905	0.470116	0.00954233	0.959223	3.28573
906	0.475958	0.0110628	0.944928	2.82775
907	0.496439	0.0115852	0.94306	2.67596
908	0.499448	0.0123727	0.940999	2.51039
909	0.493571	0.00784271	0.966086	3.95629
910	0.494906	0.00728217	0.970248	4.23476
911	0.468557	0.00976085	0.958852	3.18671
912	0.488795	0.019924	0.884719	1.53991
913	0.477071	0.013813	0.932591	2.22399
914	0.468747	0.0070781	0.972018	4.31328
915	0.491691	0.00772845	0.970468	3.9925
916	0.488832	0.0106339	0.944427	2.91516
917	0.4073	0.00647361	0.975045	4.767
918	0.460964	0.00837837	0.96306	3.68863
919	0.493555	0.0298214	0.784385	1.0215
920	0.439378	0.00719594	0.9687	4.27628
921	0.498611	0.0119925	0.942791	2.55637
922	0.495678	0.0109134	0.950491	2.85085
923	0.469846	0.00849175	0.963237	3.69645
924	0.464298	0.0112685	0.950753	2.76721
925	0.477762	0.0106414	0.954385	2.88622
926	0.493062	0.0076859	0.966632	3.96528
927	0.479384	0.0128303	0.938097	2.42998
928	0.46877	0.00874538	0.959885	3.53541
929	0.498053	0.0096129	0.95744	3.27955
930	0.486492	0.0133034	0.930139	2.34506
931	0.468109	0.0210322	0.872935	1.48424
932	0.469902	0.00937684	0.957257	3.246
933	0.472832	0.0126076	0.941721	2.40817
934	0.465714	0.00684635	0.970537	4.46792
935	0.467418	0.00863641	0.963801	3.58259
936	0.429596	0.0166828	0.921379	1.82121
937	0.490222	0.0122046	0.936526	2.49246
938	0.497014	0.00845869	0.96636	3.68474
939	0.499569	0.0113868	0.941577	2.64753
940	0.498747	0.0142919	0.925171	2.13291
941	0.458301	0.0118353	0.945401	2.61578
942	0.485829	0.00855185	0.960898	3.64243
943	0.497916	0.0120982	0.947727	2.5545
944	0.466862	0.00876001	0.966207	3.52826
945	0.475296	0.0121532	0.939063	2.55263
946	0.49925	0.0424495	0.745763	0.748326
947	0.49261	0.0307778	0.80714	1.09835
948	0.487552	0.00963694	0.958517	3.20721
949	0.47815	0.0102824	0.958203	2.95215
950	0.486817	0.0105947	0.949762	2.90062
951	0.490184	0.0161745	0.914604	1.86104
952	0.468931	0.0114671	0.943013	2.64152
953	0.487722	0.00930335	0.956618	3.35524
954	0.420452	0.00864755	0.961845	3.54258
955	0.487002	0.00852586	0.964991	3.63863
956	0.49472	0.0147605	0.9235	2.10715
957	0.431889	0.0120497	0.944188	2.56577
958	0.47841	0.00942675	0.963705	3.18671
959	0.499026	0.0107348	0.947691	2.89101
960	0.450005	0.00947455	0.953616	3.26727
961	0.474622	0.0120236	0.945986	2.57524
962	0.498413	0.00989654	0.955992	3.10725
963	0.488025	0.00890226	0.96395	3.46519
964	0.499082	0.010265	0.954202	3.06092
965	0.473037	0.010699	0.952876	2.87434
966	0.492857	0.0101069	0.952397	3.05556
967	0.468731	0.008715	0.965307	3.47209
968	0.492011	0.0153692	0.921655	2.00658
969	0.48171	0.0134466	0.938489	2.31089
970	0.493475	0.0108617	0.949892	2.87671
971	0.499201	0.0115316	0.941267	2.71552
972	0.496114	0.010384	0.952812	3.01074
973	0.46761	0.00954769	0.955215	3.25205
974	0.490814	0.0212591	0.865558	1.4231
975	0.497729	0.00905558	0.960219	3.43112
976	0.47167	0.00961145	0.960675	3.23097
977	0.492101	0.0145791	0.920848	2.02875
978	0.48012	0.00947337	0.961632	3.28264
979	0.499846	0.0123738	0.940328	2.51039
980	0.482008	0.0108576	0.950869	2.88622
981	0.491202	0.00812693	0.962983	3.77646
982	0.47589	0.0129115	0.930448	2.40651
983	0.486251	0.0109809	0.950908	2.85552
984	0.489881	0.00716797	0.971595	4.28153
985	0.490666	0.0120989	0.942872	2.46082
986	0.492497	0.0102223	0.953154	3.08527
987	0.481402	0.0238927	0.838111	1.30106
988	0.49642	0.0161292	0.914172	1.93428
989	0.493837	0.00980544	0.953861	3.17222
990	0.495833	0.00785562	0.967597	3.90755
991	0.486926	0.0097121	0.959356	3.20721
992	0.469818	0.00877482	0.961965	3.55341
993	0.450889	0.0105503	0.951378	2.83234
994	0.431433	0.00919343	0.959018	3.35201
995	0.496077	0.00957259	0.958565	3.24298
996	0.482859	0.00873094	0.962385	3.53183
997	0.496638	0.0208202	0.855116	1.47483
998	0.483052	0.0100918	0.959197	3.03959
999	0.478716	0.0121622	0.941444	2.5545
1000	0.49986	0.0104473	0.955457	2.96722
1001	0.482214	0.0122567	0.945221	2.54148
1002	0.494175	0.00909541	0.959113	3.37797
1003	0.489154	0.00956976	0.957839	3.21016
1004	0.480405	0.013723	0.925219	2.26587
1005	0.491236	0.00853217	0.96514	3.70823
1006	0.495999	0.013435	0.930383	2.29871
1007	0.468534	0.0119107	0.952149	2.58286
1008	0.484325	0.0109006	0.950302	2.83464
1009	0.474954	0.0111777	0.95325	2.76501
1010	0.471548	0.0104394	0.953106	2.92985
1011	0.489559	0.00813771	0.968114	3.84724
1012	0.498872	0.0136373	0.932784	2.23253
1013	0.475499	0.0172476	0.895163	1.7686
1014	0.49757	0.0114856	0.948277	2.64954
1015	0.464668	0.0100732	0.957985	3.04224
1016	0.480688	0.0113684	0.948406	2.7694
1017	0.474962	0.00933628	0.955154	3.27033
1018	0.4973	0.00806726	0.967218	3.88147
1019	0.464479	0.0146701	0.921605	2.13291
1020	0.460049	0.01032	0.954624	3.05021
1021	0.463995	0.0085234	0.960434	3.6577
1022	0.486672	0.00854855	0.965139	3.59737
1023	0.497128	0.0196667	0.875868	1.55988
1024	0.477515	0.00861155	0.963079	3.58996
1025	0.471983	0.021908	0.860271	1.40477
1026	0.469691	0.0108392	0.953415	2.84388
1027	0.497721	0.0105103	0.953187	2.94717
1028	0.476968	0.010379	0.955424	2.96469
1029	0.456212	0.017314	0.888571	1.79038
1030	0.481957	0.0181145	0.892849	1.71219
1031	0.492186	0.0142116	0.938319	2.15664
1032	0.480369	0.00827441	0.964829	3.72804
1033	0.468034	0.0117357	0.947457	2.68007
1034	0.499949	0.0157336	0.91381	2.02052
1035	0.490154	0.0108758	0.950657	2.82318
1036	0.499811	0.0124113	0.936265	2.48536
1037	0.485523	0.0138025	0.935449	2.25708
1038	0.483629	0.00804947	0.963503	3.83035
1039	0.494132	0.0118083	0.950517	2.61578
1040	0.486171	0.0109529	0.948101	2.82546
1041	0.488179	0.0124629	0.945286	2.44188
1042	0.472802	0.00941473	0.963283	3.31696
1043	0.466508	0.00848721	0.96392	3.63106
1044	0.495668	0.0510882	0.682832	0.636528
1045	0.47094	0.00987404	0.961038	3.1636
1046	0.469499	0.0154735	0.918676	2.00774
1047	0.461981	0.0132368	0.927898	2.37377
1048	0.481053	0.0106292	0.949806	2.97227
1049	0.486268	0.00962571	0.959992	3.25812
1050	0.474001	0.0196142	0.883416	1.49633
1051	0.492004	0.00935677	0.960597	3.32328
1052	0.486097	0.0166747	0.906335	1.84334
1053	0.482601	0.00895645	0.96155	3.46863
1054	0.494157	0.01184	0.9402	2.63156
1055	0.490439	0.00918062	0.955597	3.40766
1056	0.478902	0.0139975	0.922103	2.18637
1057	0.469577	0.00809799	0.963528	3.73203
1058	0.489075	0.0104737	0.950153	2.97989
1059	0.459504	0.0100918	0.958051	3.10725
1060	0.469228	0.00722872	0.970227	4.22451
1061	0.484363	0.00785024	0.969354	3.90755
1062	0.48255	0.0107254	0.953127	2.92004
1063	0.493745	0.0125728	0.939585	2.41651
1064	0.492888	0.00987998	0.952418	3.12674
1065	0.470175	0.00909043	0.961294	3.3328
1066	0.482657	0.0110751	0.952261	2.75628
1067	0.461119	0.0109006	0.94869	2.8462
1068	0.495094	0.0170208	0.908063	1.81931
1069	0.428704	0.010915	0.947572	2.8462
1070	0.462741	0.00925026	0.958233	3.23696
1071	0.481106	0.00899686	0.963348	3.43449
1072	0.451512	0.0104332	0.954475	2.96974
1073	0.453118	0.012635	0.934737	2.46778
1074	0.468161	0.00862053	0.960959	3.59366
1075	0.493747	0.00872135	0.961409	3.52469
1076	0.486376	0.00906758	0.962684	3.41433
1077	0.487423	0.0107871	0.948938	2.8649
1078	0.486792	0.0173858	0.898521	1.78488
1079	0.480518	0.0211317	0.87728	1.28053
1080	0.493887	0.0120518	0.936797	2.60018
1081	0.488275	0.00935674	0.956668	3.31381
1082	0.443077	0.0094043	0.965129	3.25508
1083	0.474659	0.00799086	0.966157	3.92514
1084	0.475098	0.0124599	0.936959	2.48359
1085	0.45847	0.00907602	0.958993	3.40434
1086	0.459	0.0169144	0.898661	1.84724
1087	0.499937	0.00835398	0.965016	3.68863
1088	0.485348	0.01417	0.931312	2.12901
1089	0.495306	0.0116321	0.943396	2.65761
1090	0.435936	0.0099762	0.954983	3.07983
1091	0.486481	0.00935209	0.957899	3.32328
1092	0.482928	0.011964	0.94231	2.58477
1093	0.480845	0.00835228	0.962932	3.69645
1094	0.477091	0.01338	0.933716	2.33408
1095	0.49956	0.0161878	0.912838	1.91202
1096	0.487816	0.00721996	0.968503	4.24507
1097	0.490279	0.00860625	0.965561	3.66538
1098	0.487691	0.0103035	0.95513	3.0343
1099	0.493112	0.0211613	0.860945	1.4485
1100	0.488287	0.0114809	0.948577	2.71552
1101	0.493973	0.0122403	0.941711	2.49781
1102	0.480617	0.0088993	0.959737	3.48248
1103	0.451709	0.0162302	0.909393	1.9068
1104	0.4843	0.0115943	0.948517	2.66981
1105	0.471961	0.00881174	0.961609	3.52826
1106	0.458415	0.00993172	0.956072	3.09897
1107	0.477417	0.0179356	0.898106	1.7283
1108	0.493362	0.00773135	0.968861	3.97431
1109	0.483788	0.0125968	0.942926	2.34348
1110	0.485675	0.00871183	0.962156	3.55341
1111	0.495004	0.0164829	0.911168	1.89335
1112	0.488812	0.0152432	0.916924	2.0611
1113	0.499633	0.0188271	0.890733	1.64132
1114	0.475792	0.00985881	0.953473	3.13799
1115	0.493933	0.00847797	0.963164	3.6577
1116	0.486671	0.0118227	0.945126	2.58095
1117	0.495654	0.011759	0.952231	2.58095
1118	0.480164	0.0134264	0.940284	2.28516
1119	0.486118	0.0128581	0.932038	2.40155
1120	0.487822	0.00792968	0.969948	3.92956
1121	0.482167	0.0140781	0.928426	2.14735
1122	0.499052	0.0204295	0.872366	1.4711
1123	0.496698	0.013276	0.932147	2.20851
1124	0.493065	0.0100013	0.956717	3.0636
1125	0.481982	0.00896889	0.964405	3.39771
1126	0.486902	0.0103629	0.954283	3.03166
1127	0.483263	0.0281621	0.79713	1.11129
1128	0.468353	0.0110041	0.948408	2.84388
1129	0.499086	0.0361469	0.782164	0.844085
1130	0.492608	0.0117242	0.941892	2.67186
1131	0.475075	0.0112731	0.949202	2.70081
1132	0.494635	0.0149808	0.915989	2.06598
1133	0.4963	0.00975321	0.955208	3.14932
1134	0.493694	0.0107802	0.945962	2.86961
1135	0.499213	0.00691989	0.972146	4.41144
1136	0.483885	0.0115211	0.947369	2.67186
1137	0.48636	0.00979545	0.954871	3.07983
1138	0.498874	0.0308061	0.81911	0.998125
1139	0.498609	0.0117443	0.945779	2.63952
1140	0.479792	0.0173298	0.897128	1.7767
1141	0.492884	0.0120363	0.939868	2.56766
1142	0.495893	0.0111722	0.949137	2.72613
1143	0.498959	0.00846141	0.965647	3.66154
1144	0.493742	0.0214316	0.864363	1.4301
1145	0.481742	0.00778422	0.965131	3.96528
1146	0.499923	0.0107324	0.94963	2.90062
1147	0.462193	0.00815597	0.967446	3.7683
1148	0.496809	0.0248882	0.831569	1.25384
1149	0.486285	0.0144495	0.926609	1.97927
1150	0.491234	0.027068	0.80593	1.16121
1151	0.485358	0.00981962	0.957947	3.20427
1152	0.492617	0.0241486	0.83818	1.2943
1153	0.492669	0.0114574	0.9398	2.69455
1154	0.497181	0.0132658	0.933582	2.18911
1155	0.488433	0.009596	0.959463	3.26421
1156	0.498821	0.0101468	0.956063	3.00297
1157	0.498159	0.0242615	0.839076	1.26613
1158	0.480854	0.0188911	0.896251	1.43363
1159	0.481848	0.0122368	0.936846	2.52858
1160	0.468289	0.00927871	0.957342	3.3328
1161	0.47712	0.0118707	0.949908	2.60796
1162	0.467118	0.0121314	0.942236	2.59438
1163	0.475371	0.0114469	0.946482	2.72826
1164	0.488232	0.00892354	0.964409	3.47554
1165	0.465066	0.0172691	0.891041	1.81647
1166	0.4984	0.0139288	0.93533	2.25854
1167	0.496165	0.0105576	0.948423	2.9176
1168	0.481228	0.0115826	0.939612	2.68007
1169	0.455976	0.019424	0.892804	1.4133
1170	0.478059	0.0107455	0.951472	2.89581
1171	0.490414	0.00865942	0.965766	3.56066
1172	0.494511	0.0173505	0.900708	1.79222
1173	0.486887	0.0109364	0.948602	2.80728
1174	0.473952	0.0134978	0.930723	2.27771
1175	0.480501	0.0139849	0.92221	2.21131
1176	0.494634	0.0118034	0.944991	2.61774
1177	0.484266	0.00884884	0.960949	3.48248
1178	0.483653	0.0114464	0.945457	2.68007
1179	0.499507	0.0102005	0.948175	3.06092
1180	0.469189	0.00956417	0.955598	3.24298
1181	0.451687	0.00966356	0.960403	3.23997
1182	0.473716	0.0106956	0.951104	2.91273
1183	0.466592	0.0157932	0.914302	1.97702
1184	0.492721	0.0117546	0.942741	2.63156
1185	0.474402	0.00940069	0.95936	3.32012
1186	0.48218	0.00925692	0.959497	3.32645
1187	0.491525	0.0162777	0.912325	1.9215
1188	0.476566	0.00747841	0.964656	4.14423
1189	0.46749	0.0132659	0.93173	2.35773
1190	0.499368	0.015438	0.907749	2.01469
1191	0.477057	0.0118842	0.942027	2.59246
1192	0.494995	0.00698388	0.972409	4.31328
1193	0.493642	0.00996878	0.95375	3.14082
1194	0.488623	0.00850496	0.964577	3.66538
1195	0.446793	0.00950586	0.960714	3.24298
1196	0.470425	0.0153403	0.919023	1.97814
1197	0.459097	0.0113587	0.952468	2.69663
1198	0.483012	0.0296596	0.820286	1.00502
1199	0.49814	0.011171	0.951031	2.70081
1200	0.489832	0.0220784	0.865788	1.4989
1201	0.437073	0.00932353	0.959984	3.29504
1202	0.490307	0.00880926	0.963124	3.49294
1203	0.479901	0.0113855	0.945483	2.62759
1204	0.459472	0.00723724	0.972246	4.31862
1205	0.468375	0.00917275	0.962497	3.33918
1206	0.498582	0.0094476	0.954309	3.26727
1207	0.493257	0.0114167	0.948349	2.7738
1208	0.479957	0.0191128	0.887624	1.65612
1209	0.487886	0.00794104	0.969375	3.94734
1210	0.495614	0.0101465	0.953767	3.05021
1211	0.498884	0.00710513	0.971259	4.33471
1212	0.49923	0.0132586	0.93395	2.24546
1213	0.492778	0.00939217	0.953857	3.27647
1214	0.469052	0.00926587	0.958519	3.3328
1215	0.493638	0.0120986	0.948544	2.4996
1216	0.448663	0.0111519	0.945733	2.76064
1217	0.493985	0.0151566	0.920627	2.05382
1218	0.485848	0.0107348	0.951127	2.87434
1219	0.482115	0.00765661	0.970424	3.98794
1220	0.484633	0.0118324	0.942044	2.62167
1221	0.491499	0.0151049	0.916847	2.06966
1222	0.487615	0.0113405	0.951113	2.7113
1223	0.490372	0.0206755	0.870772	1.43835
1224	0.479212	0.0156091	0.916206	1.9681
1225	0.482526	0.0104796	0.947796	2.96974
1226	0.48458	0.00895447	0.960003	3.44466
1227	0.4806	0.00619874	0.977072	4.90091
1228	0.488347	0.0199066	0.875353	1.53315
1229	0.492531	0.0234075	0.843907	1.26383
1230	0.494696	0.00797223	0.965812	3.79288
1231	0.479619	0.00890272	0.961575	3.45832
1232	0.490026	0.0105696	0.95752	2.90303
1233	0.491537	0.00917216	0.956006	3.36494
1234	0.468966	0.00974089	0.958376	3.11836
1235	0.474149	0.00898938	0.961897	3.48945
1236	0.497043	0.00890157	0.963018	3.46175
1237	0.490971	0.00910672	0.956918	3.41433
1238	0.457481	0.00885794	0.960267	3.50698
1239	0.45815	0.00939332	0.954424	3.28573
1240	0.467478	0.0148989	0.919193	2.09828
1241	0.497394	0.0145253	0.925197	2.13683
1242	0.47691	0.0279713	0.80755	1.1249
1243	0.492979	0.0117322	0.944674	2.63952
1244	0.498142	0.009825	0.956441	3.13236
1245	0.478835	0.0228477	0.852097	1.36948
1246	0.496702	0.0194328	0.886881	1.60804
1247	0.49869	0.0162127	0.915301	1.85806
1248	0.483305	0.00872511	0.963305	3.51404
1249	0.488229	0.0094849	0.961388	3.30753
1250	0.488217	0.00836238	0.968689	3.77646
1251	0.487401	0.00946278	0.959295	3.26421
1252	0.459521	0.011149	0.951008	2.81862
1253	0.485894	0.0099107	0.949637	3.10449
1254	0.481848	0.0102086	0.950507	3.00814
1255	0.495216	0.0244307	0.844423	1.3133
1256	0.497213	0.013263	0.936119	2.33096
1257	0.486644	0.0268685	0.836421	1.11913
1258	0.485777	0.0180892	0.897442	1.71979
1259	0.496311	0.020161	0.867925	1.51847
1260	0.48167	0.0111369	0.95042	2.7716
1261	0.475944	0.00887059	0.961745	3.45148
1262	0.472079	0.0098816	0.95506	3.12394
1263	0.497423	0.0284755	0.789363	1.04568
1264	0.497196	0.0139566	0.926039	2.14471
1265	0.486452	0.00848411	0.964371	3.58996
1266	0.495052	0.0380609	0.685736	0.81835
1267	0.497097	0.0122407	0.943631	2.5489
1268	0.477376	0.0203318	0.874461	1.50732
1269	0.493625	0.0126213	0.935601	2.49424
1270	0.483255	0.0102466	0.95232	3.00297
1271	0.482017	0.00886055	0.963176	3.59366
1272	0.489075	0.0181507	0.895425	1.68735
1273	0.499446	0.0173862	0.90737	1.76057
1274	0.492082	0.0165718	0.902537	1.86801
1275	0.481736	0.00880333	0.964283	3.53899
1276	0.468	0.0174457	0.903916	1.77039
1277	0.485926	0.0156116	0.916595	2.01936
1278	0.476085	0.0130182	0.931455	2.3835
1279	0.495239	0.0198807	0.868133	1.57751
1280	0.478597	0.0132455	0.93488	2.3294
1281	0.495557	0.00890353	0.958931	3.47901
1282	0.463466	0.0147622	0.924374	2.03942
1283	0.480736	0.0121364	0.948164	2.58286
1284	0.498046	0.0145679	0.923826	2.11353
1285	0.489981	0.00669462	0.973946	4.60349
1286	0.479841	0.012483	0.932625	2.47478
1287	0.49287	0.011011	0.953374	2.82546
1288	0.487164	0.0110376	0.954042	2.85552
1289	0.495296	0.0133134	0.931334	2.24257
1290	0.453708	0.0079368	0.968967	3.90318
1291	0.480028	0.0105274	0.955719	2.91273
1292	0.491877	0.0111275	0.945382	2.7716
1293	0.446685	0.0112486	0.944054	2.75845
1294	0.484894	0.00779811	0.968291	3.99707
1295	0.48463	0.00991043	0.960712	3.13517
1296	0.472483	0.0115211	0.947247	2.71552
1297	0.483707	0.0095142	0.95959	3.20721
1298	0.487923	0.00809328	0.965754	3.80944
1299	0.463874	0.0101874	0.954308	3.03694
1300	0.49838	0.00779216	0.962105	3.97431
1301	0.472012	0.0111791	0.951389	2.75628
1302	0.482386	0.030347	0.779915	1.04225
1303	0.494476	0.0130907	0.931669	2.39331
1304	0.48798	0.0175804	0.903899	1.70466
1305	0.489022	0.00911098	0.962019	3.40434
1306	0.469033	0.0138752	0.931033	2.2498
1307	0.451615	0.00950017	0.958129	3.21312
1308	0.445259	0.0106338	0.948364	2.90303
1309	0.499789	0.0109463	0.953037	2.75845
1310	0.486204	0.0166973	0.905841	1.86104
1311	0.472752	0.00790998	0.965469	3.87716
1312	0.497297	0.0156743	0.906761	1.93321
1313	0.466566	0.0172278	0.892973	1.79498
1314	0.486559	0.00990432	0.952494	3.14364
1315	0.495337	0.0124549	0.933781	2.48713
1316	0.469638	0.0227535	0.861214	1.34988
1317	0.482825	0.013816	0.92628	2.25416
1318	0.490978	0.0293011	0.800058	1.023
1319	0.493911	0.0131077	0.935531	2.34348
1320	0.498639	0.00977261	0.956261	3.17511
1321	0.466578	0.0110268	0.947993	2.79603
1322	0.482975	0.0133135	0.929665	2.34034
1323	0.492789	0.0186929	0.894257	1.63364
1324	0.497279	0.0148697	0.91943	2.043
1325	0.489762	0.013669	0.925345	2.25708
1326	0.475564	0.00792287	0.968035	3.92514
1327	0.441259	0.00870736	0.967146	3.47209
1328	0.458198	0.00974871	0.95327	3.20133
1329	0.493927	0.0116676	0.946186	2.65357
1330	0.49721	0.00955926	0.959697	3.07711
1331	0.483176	0.00829595	0.969919	3.80528
1332	0.465738	0.0103108	0.951755	3.04489
1333	0.499502	0.00842422	0.967794	3.66538
1334	0.491117	0.0137165	0.93036	2.26147
1335	0.46782	0.0095754	0.960798	3.20721
1336	0.470376	0.00894147	0.961632	3.40434
1337	0.459477	0.0089195	0.96257	3.47209
1338	0.488233	0.00789041	0.961025	3.92073
1339	0.484919	0.00916566	0.960685	3.41099
1340	0.490054	0.0109648	0.95428	2.81862
1341	0.457549	0.00978874	0.959908	3.14648
1342	0.487851	0.0228146	0.858289	1.33952
1343	0.494592	0.00972863	0.95561	3.13236
1344	0.488746	0.0103157	0.954423	3.05021
1345	0.485494	0.00893171	0.957649	3.44466
1346	0.493195	0.0171384	0.907008	1.73259
1347	0.486856	0.0188225	0.895876	1.58395
1348	0.450204	0.0115784	0.945597	2.7113
1349	0.48708	0.00950037	0.951646	3.26727
1350	0.487616	0.00614725	0.97991	4.93557
1351	0.490499	0.00745406	0.968218	4.086
1352	0.495615	0.00975464	0.953459	3.16934
1353	0.487528	0.0123548	0.942932	2.50319
1354	0.478393	0.0118843	0.94481	2.61186
1355	0.471433	0.0118052	0.945437	2.61774
1356	0.469917	0.00976309	0.949965	3.178
1357	0.47668	0.0103908	0.956388	3.00814
1358	0.473396	0.00959537	0.957409	3.25205
1359	0.486639	0.00987845	0.95751	3.15216
1360	0.490504	0.0129063	0.94152	2.3835
1361	0.485397	0.0195407	0.878595	1.54949
1362	0.479918	0.0240176	0.84384	1.11555
1363	0.47713	0.0237981	0.849218	1.31727
1364	0.481709	0.0106283	0.952398	2.92248
1365	0.478522	0.00970909	0.95891	3.17511
1366	0.472257	0.00891828	0.96584	3.49995
1367	0.486204	0.00993739	0.953529	3.13236
1368	0.48959	0.016246	0.903107	1.91412
1369	0.484395	0.00866571	0.961196	3.52114
1370	0.49437	0.00999747	0.959948	3.088
1371	0.466861	0.00763228	0.968193	4.02474
1372	0.489619	0.0104761	0.9511	2.94717
1373	0.440972	0.0102402	0.957319	3.03166
1374	0.496842	0.0452261	0.719865	0.698029
1375	0.496708	0.0334634	0.746006	0.93878
1376	0.482337	0.00798765	0.969214	3.84724
1377	0.471207	0.00525309	0.983445	5.77723
1378	0.498101	0.0126442	0.935865	2.46256
1379	0.488709	0.00790807	0.965853	3.93399
1380	0.488237	0.039767	0.757362	0.768262
1381	0.496152	0.011949	0.948763	2.562
1382	0.481561	0.00718599	0.974339	4.30265
1383	0.466581	0.0143146	0.924039	2.17276
1384	0.450932	0.00969227	0.959825	3.21608
1385	0.461488	0.0127924	0.936445	2.41317
1386	0.463238	0.00756858	0.968162	4.12952
1387	0.477523	0.0137518	0.929039	2.25126
1388	0.49621	0.0562334	0.652854	0.573639
1389	0.485593	0.0115882	0.945247	2.64954
1390	0.469951	0.0103747	0.957137	3.00555
1391	0.471964	0.00808264	0.9649	3.81777
1392	0.492064	0.0108115	0.951757	2.9103
1393	0.499417	0.00921223	0.96166	3.40434
1394	0.484581	0.00923847	0.958576	3.37471
1395	0.488375	0.0138016	0.929278	2.1714
1396	0.475372	0.0105164	0.951038	2.95967
1397	0.493375	0.0250852	0.831889	1.23739
1398	0.489011	0.0114045	0.943812	2.71975
1399	0.479544	0.0109892	0.946099	2.78487
1400	0.475854	0.011384	0.944079	2.69663
1401	0.45129	0.0106264	0.947664	2.90303
1402	0.479177	0.0105964	0.950923	2.95215
1403	0.490151	0.0141974	0.922145	2.17546
1404	0.495646	0.0128507	0.937902	2.44017
1405	0.471052	0.0115448	0.945334	2.69247
1406	0.475934	0.0144582	0.923428	2.1097
1407	0.493896	0.0234624	0.833123	1.32578
1408	0.487942	0.0158203	0.917244	1.94941
1409	0.487516	0.0107068	0.952471	2.88622
1410	0.446868	0.0178575	0.898201	1.67039
1411	0.489988	0.00711337	0.97069	4.32934
1412	0.477634	0.0102737	0.956252	3.0663
1413	0.445529	0.0101413	0.953683	3.09348
1414	0.479186	0.0150632	0.923968	2.01586
1415	0.48408	0.0089123	0.965505	3.48945
1416	0.495242	0.0106245	0.950997	2.90545
1417	0.473663	0.00816581	0.967276	3.81777
1418	0.489012	0.0125281	0.938971	2.46953
1419	0.471029	0.0122281	0.940961	2.55076
1420	0.48087	0.0106601	0.953646	2.87908
1421	0.461085	0.0190895	0.887766	1.50602
1422	0.48927	0.0178173	0.892139	1.70884
[truncated: 28,578 more rows]

## Sheet: Runs of Correct Phase
#cM	Pre-Phased (Mean)	Pre-phased (Median)	IBDphase (Mean)	IBDphase (Median)
[truncated: 15 more rows]

[truncated: 8 more sheets: Phase Accuracy by IBD Coverage, Phase Error by Database Size, Phase Accuracy by Demographics, Predicted and Observed Error, Ignored, Imputation, Segment Assignment Error, Retained Segments]
